# Supplementary material for: Putative chemosensory receptors are differentially expressed in the sensory organs of male and female crown-of-thorns starfish, Acanthaster planci
Source: BMC Genomics. 2018 Nov 29;19:853. doi: 10.1186/s12864-018-5246-0 (PMC6267866; doi:10.1186/s12864-018-5246-0)
Supplement: Supplementary file 2 — File S1. Results of differential gene expression analysis in comparisons 1–3. (XLSX 11659 kb) [file 12864_2018_5246_MOESM2_ESM.xlsx]

## Sheet: S1a. STf vs. STm
ID	baseMean	log2FoldChange	lfcSE	stat	pvalue	padj	annotation
XLOC_026314	559.714	-5.60249	0.362436	-15.4579	6.68e-54	1.18e-49	leucine-rich repeat-containing 31 isoform X1
XLOC_019938	159.222	-4.46203	0.347413	-12.8436	9.35e-38	8.27e-34	unnamed protein product
XLOC_015106	41.5693	2.90918	0.403888	7.20293	5.89e-13	3.47e-09	dipeptidyl peptidase 2-like
XLOC_024396	1034.29	-1.98738	0.297949	-6.67019	2.55e-11	1.13e-07	U-editing enzyme APOBEC-1- partial
XLOC_021630	1320.71	-1.35885	0.223853	-6.07027	1.28e-09	4.52e-06	transmembrane adipocyte-associated 1 homolog
XLOC_022081	29.0922	-2.53683	0.424328	-5.97848	2.25e-09	6.64e-06	---NA---
XLOC_007915	18834.4	-2.14858	0.364731	-5.89087	3.84e-09	8.49e-06	suppressor of tumorigenicity 14 -like
XLOC_026244	21.5612	-2.55508	0.432486	-5.9079	3.47e-09	8.49e-06	---NA---
XLOC_022719	29.6848	2.45714	0.428518	5.73404	9.81e-09	1.93e-05	---NA---
XLOC_003276	1527.14	-1.62493	0.284774	-5.70601	1.16e-08	2.05e-05	E3 ubiquitin- ligase BRE1-like 2-like
XLOC_026545	583.626	-1.82614	0.326684	-5.58993	2.27e-08	3.65e-05	---NA---
XLOC_019940	794.607	-1.54904	0.289363	-5.35326	8.64e-08	0.000127312	PREDICTED: lengsin-like
XLOC_023454	19.9163	2.24559	0.421633	5.32592	1e-07	0.000136646	---NA---
XLOC_015923	16.2411	2.28446	0.430045	5.31214	1.08e-07	0.000136874	---NA---
XLOC_023480	135.517	1.8918	0.361824	5.22851	1.71e-07	0.000201486	subtilisin partial
XLOC_029923	13.3672	2.17694	0.432574	5.03254	4.84e-07	0.000535039	hypothetical protein g.19082, partial
XLOC_022268	822.771	-1.55519	0.314518	-4.9447	7.63e-07	0.000793402	PREDICTED: uncharacterized protein LOC100890480
XLOC_030132	595.097	0.994532	0.202011	4.92317	8.52e-07	0.000836687	Agmatinase, mitochondrial
XLOC_013815	789.198	-1.41303	0.291013	-4.85554	1.2e-06	0.00111756	hypothetical protein LOTGIDRAFT_162330
XLOC_015744	80.0005	1.95349	0.406623	4.80419	1.55e-06	0.00137403	sodium- and chloride-dependent creatine transporter 1
XLOC_020711	1312.5	-1.63282	0.354784	-4.6023	4.18e-06	0.00351915	calmodulin-binding carboxy-terminal kinesin
XLOC_008821	668.055	-1.40584	0.30668	-4.58405	4.56e-06	0.00366629	steroid 17-alpha-hydroxylase 17,20 lyase
XLOC_026287	1688.5	-1.78315	0.390271	-4.56901	4.9e-06	0.00376818	tolloid 1
XLOC_017366	132.117	-1.91388	0.422168	-4.53346	5.8e-06	0.00427606	G- coupled receptor GRL101 isoform X2
XLOC_025776	95.3746	-1.73372	0.387042	-4.4794	7.49e-06	0.00529534	methyltransferase mitochondrial
XLOC_017214	3368.03	-1.19172	0.266633	-4.4695	7.84e-06	0.00533311	EGF-like domain-containing comC isoform X2
XLOC_025773	2774.9	-1.63899	0.368096	-4.45261	8.48e-06	0.00555689	PREDICTED: uncharacterized protein LOC100890135
XLOC_015196	505.031	1.00306	0.226628	4.42602	9.6e-06	0.00606286	solute carrier family 45 member 3
XLOC_006657	126.841	1.69905	0.3898	4.35878	1.31e-05	0.00797646	---NA---
XLOC_001508	160.097	1.76161	0.410593	4.2904	1.78e-05	0.00996382	hypothetical protein BRAFLDRAFT_120106
XLOC_012217	1472.12	0.899174	0.209688	4.28815	1.8e-05	0.00996382	prostaglandin reductase 1
XLOC_026216	567.715	0.986547	0.230071	4.28801	1.8e-05	0.00996382	kynureninase isoform X2
XLOC_000587	1065.04	-1.47485	0.347986	-4.23826	2.25e-05	0.0120727	---NA---
XLOC_012547	871.225	-1.38364	0.327624	-4.22326	2.41e-05	0.0125254	myosin-7- partial
XLOC_003752	1007.88	-0.830838	0.197641	-4.20378	2.62e-05	0.013264	metabotropic glutamate receptor 3
XLOC_006854	46.7467	1.62658	0.389779	4.17309	3.01e-05	0.014763	PREDICTED: uncharacterized protein LOC100893037
XLOC_025105	123.666	-1.67438	0.402588	-4.15904	3.2e-05	0.0152765	probable G- coupled receptor 52
XLOC_029762	244.795	1.74381	0.420618	4.14582	3.39e-05	0.0157589	MAM and LDL-receptor class A domain-containing 2
XLOC_010387	280.276	-1.68436	0.40997	-4.10849	3.98e-05	0.0180606	sulfotransferase 1C2-like
XLOC_026245	42.4083	-1.6065	0.391917	-4.09908	4.15e-05	0.01834	---NA---
XLOC_001069	650.364	-0.918117	0.224449	-4.09054	4.3e-05	0.0184153	---NA---
XLOC_025971	26.3663	-1.72339	0.421694	-4.08682	4.37e-05	0.0184153	low-density lipo receptor-related 12-like
XLOC_025108	68.5798	-1.70636	0.422096	-4.04259	5.29e-05	0.0217433	---NA---
XLOC_010795	17.3753	-1.64587	0.413801	-3.97744	6.97e-05	0.027378	---NA---
XLOC_015368	31.9654	-1.72096	0.432457	-3.97949	6.91e-05	0.027378	monocarboxylate transporter 12
XLOC_026039	532.504	1.65697	0.419428	3.95054	7.8e-05	0.0299791	deleted in malignant brain tumors 1 - partial
XLOC_023008	225.491	-1.6891	0.428245	-3.94423	8.01e-05	0.0301253	HEG homolog 1
XLOC_004445	414.985	-0.943742	0.241784	-3.90325	9.49e-05	0.0349709	alpha-N-acetyl-neuraminyl-2,3-beta-galactosyl-1,3-N-acetyl-galactosaminide alpha-2,6-sialyltransferase isoform X2
XLOC_002952	127.414	-1.55513	0.400155	-3.88632	0.000101776	0.0367348	---NA---
XLOC_012580	17.7	1.67036	0.431912	3.86735	0.000110022	0.0389171	---NA---
XLOC_004001	514.27	1.67075	0.432581	3.86228	0.000112334	0.0389255	PREDICTED: uncharacterized protein LOC100889523 isoform X2
XLOC_012631	1942.64	-1.06877	0.277048	-3.85772	0.000114448	0.0389255	PREDICTED: uncharacterized protein LOC100889020 isoform X2
XLOC_015965	9121.18	-1.23147	0.320747	-3.83939	0.000123343	0.040397	transcription factor Elk
XLOC_019288	2407.34	-1.22664	0.319385	-3.84064	0.000122715	0.040397	---NA---
XLOC_024927	56.2234	1.36738	0.357584	3.82394	0.000131337	0.0422331	---NA---
XLOC_018280	394.716	1.65023	0.432332	3.81704	0.000135063	0.0426558	PREDICTED: uncharacterized protein LOC105347521 isoform X1
XLOC_004952	1243.3	-1.32959	0.349753	-3.80151	0.000143818	0.0446241	tripartite motif-containing 3-like
XLOC_007800	1137.31	-1.19688	0.315472	-3.79392	0.000148285	0.0452166	alpha-1A adrenergic receptor-like
XLOC_022840	3098.58	-0.906352	0.239303	-3.78746	0.000152197	0.0456229	ADP-ribose mitochondrial
XLOC_012635	2016.24	-1.56825	0.418074	-3.75113	0.000176042	0.0518914
XLOC_002977	10.057	-1.60369	0.432477	-3.70814	0.000208787	0.0605344
XLOC_028657	62.0158	1.23079	0.333382	3.69184	0.000222639	0.0635096
XLOC_023462	20.1207	1.58573	0.432051	3.67023	0.000242337	0.0669682
XLOC_026585	102.211	-1.44359	0.392911	-3.67409	0.0002387	0.0669682
XLOC_011252	331.678	-0.878057	0.240492	-3.65109	0.000261132	0.0699546
XLOC_022818	234.771	1.47053	0.403546	3.64402	0.000268411	0.0699546
XLOC_025697	52.9247	1.40365	0.385248	3.64349	0.000268965	0.0699546
XLOC_028719	130.785	1.57857	0.432389	3.65081	0.000261412	0.0699546
XLOC_021272	2706.58	-1.35052	0.372385	-3.62667	0.0002871	0.0735893
XLOC_028141	187.449	-1.52121	0.421373	-3.61011	0.000306064	0.0773293
XLOC_004678	221.154	-1.05021	0.29192	-3.59759	0.000321173	0.0800038
XLOC_012612	137.441	-1.52227	0.425359	-3.57878	0.000345196	0.0836892
XLOC_016149	1090.98	-0.81072	0.22655	-3.57856	0.000345498	0.0836892
XLOC_024437	12.1696	-1.54623	0.432506	-3.57505	0.000350164	0.0836892
XLOC_012086	20.0167	1.5365	0.431231	3.56305	0.000366576	0.0864435
XLOC_018862	581.881	-1.45652	0.409282	-3.55871	0.000372676	0.0867257
XLOC_012669	47.7423	-1.49323	0.420642	-3.54988	0.00038541	0.0885241
XLOC_006335	445.149	-1.25792	0.355809	-3.53538	0.000407191	0.092328
XLOC_003918	167.138	-0.926504	0.26406	-3.50869	0.000450314	0.0990568
XLOC_005350	110.034	-1.49949	0.427606	-3.50672	0.000453669	0.0990568
XLOC_019362	353.085	1.1488	0.327423	3.5086	0.000450479	0.0990568
XLOC_016079	1159.78	1.01266	0.289952	3.49249	0.000478534	0.103212
XLOC_000210	1154.04	-0.785791	0.225534	-3.48414	0.00049372	0.105204
XLOC_004340	19.3899	1.43502	0.412439	3.47935	0.000502631	0.105828
XLOC_026185	64.685	-1.4938	0.432105	-3.45702	0.000546184	0.113645
XLOC_007147	948.729	-1.1807	0.343751	-3.43475	0.000593094	0.115364
XLOC_011765	274.722	-1.04852	0.304744	-3.44066	0.000580293	0.115364
XLOC_014065	22.5112	-1.48669	0.432477	-3.43761	0.000586867	0.115364
XLOC_017938	806.865	-1.40717	0.408626	-3.44367	0.000573882	0.115364
XLOC_024412	151.664	-1.26875	0.369669	-3.43212	0.000598874	0.115364
XLOC_024643	2428.67	1.14387	0.332599	3.43918	0.00058347	0.115364
XLOC_029184	56.1575	-1.4534	0.423539	-3.43157	0.000600106	0.115364
XLOC_014231	10970.7	-1.1431	0.334115	-3.42127	0.000623283	0.118531
XLOC_025301	64.1916	-1.47599	0.43248	-3.41284	0.000642895	0.12096
XLOC_004374	331.899	0.960292	0.281992	3.40538	0.000660712	0.123004
XLOC_005506	2253.18	-1.07542	0.316412	-3.39881	0.000676797	0.12424
XLOC_015404	338.125	-1.32917	0.391524	-3.39486	0.000686629	0.12424
XLOC_022101	589.361	1.4672	0.432272	3.39415	0.000688425	0.12424
XLOC_023893	62.4169	1.11318	0.328864	3.38493	0.000711975	0.127192
XLOC_029848	17.9486	1.45922	0.432303	3.37547	0.000736904	0.130329
XLOC_019520	579.321	-1.1975	0.355861	-3.36507	0.000765239	0.132686
XLOC_023457	7.76137	1.38445	0.411209	3.36677	0.000760529	0.132686
XLOC_017295	12.9805	-1.44754	0.432206	-3.34919	0.000810481	0.139167
XLOC_022283	961.407	-1.16724	0.349207	-3.34254	0.000830169	0.141177
XLOC_009602	113.331	-1.05778	0.31692	-3.3377	0.000844742	0.142287
XLOC_021511	368.582	-1.41122	0.424904	-3.32127	0.000896095	0.148115
XLOC_021966	71.7241	1.33856	0.402908	3.32224	0.000892978	0.148115
XLOC_013030	964.167	0.940882	0.285453	3.2961	0.000980382	0.157839
XLOC_021779	158.693	-1.279	0.38808	-3.29572	0.000981698	0.157839
XLOC_028985	93.1448	-0.931949	0.282765	-3.29584	0.000981263	0.157839
XLOC_021753	174.467	1.30676	0.397748	3.2854	0.00101839	0.162263
XLOC_005026	234.414	1.40844	0.43006	3.27498	0.00105671	0.166866
XLOC_018939	99.0957	1.36138	0.417188	3.26323	0.00110148	0.171464
XLOC_025123	113.374	-1.39379	0.427245	-3.26227	0.00110522	0.171464
XLOC_002670	155.469	-1.27718	0.391995	-3.25815	0.00112143	0.172466
XLOC_012882	3958.74	-1.1144	0.342504	-3.25368	0.00113922	0.173478
XLOC_026476	1025.41	-0.870993	0.267867	-3.25159	0.00114762	0.173478
XLOC_017875	42.4615	-1.1904	0.366417	-3.24875	0.00115914	0.173733
XLOC_018138	44.8495	-1.35217	0.419528	-3.22308	0.00126821	0.188483
XLOC_015751	100.983	1.25273	0.389881	3.21311	0.00131308	0.193526
XLOC_001107	60.2207	-1.33126	0.417072	-3.19191	0.00141335	0.20489
XLOC_002307	468.023	1.2389	0.387996	3.19308	0.00140763	0.20489
XLOC_012548	688.877	-1.0322	0.324438	-3.18152	0.00146505	0.208959
XLOC_018053	148.945	1.05158	0.330398	3.18277	0.00145872	0.208959
XLOC_010987	42.2793	-1.36506	0.429766	-3.17629	0.00149174	0.211063
XLOC_000772	83.7298	1.24592	0.394124	3.16124	0.00157097	0.217674
XLOC_016681	1102.4	-1.12338	0.35533	-3.1615	0.0015696	0.217674
XLOC_026255	32.5655	-1.2958	0.410007	-3.16043	0.00157539	0.217674
XLOC_009131	397.005	-0.809918	0.256623	-3.15606	0.00159914	0.219244
XLOC_003926	920.263	-0.819884	0.260042	-3.15289	0.00161663	0.219936
XLOC_018746	24.7392	1.32831	0.422172	3.14636	0.00165317	0.223191
XLOC_001012	72.8481	1.28875	0.410316	3.14088	0.00168444	0.225689
XLOC_025733	588.095	-1.35186	0.431743	-3.13116	0.00174117	0.231537
XLOC_015113	156.413	0.782719	0.250354	3.12645	0.00176932	0.233524
XLOC_003934	208.045	0.947141	0.303441	3.12134	0.00180032	0.234121
XLOC_026780	229.472	1.16247	0.372247	3.12285	0.00179106	0.234121
XLOC_011811	2092.08	0.743307	0.238707	3.11388	0.00184644	0.238366
XLOC_008062	155.862	0.768802	0.247964	3.10045	0.00193224	0.247635
XLOC_004568	44.8424	1.25729	0.405885	3.09765	0.00195063	0.248194
XLOC_002930	2344.53	-0.708483	0.229594	-3.08581	0.00203001	0.256449
XLOC_025121	361.57	-1.1488	0.372836	-3.08124	0.0020614	0.258567
XLOC_007945	10.7597	-1.32691	0.432118	-3.07072	0.00213543	0.264107
XLOC_029296	286.612	0.706924	0.230202	3.07088	0.00213426	0.264107
XLOC_000130	286.837	-0.856942	0.280144	-3.05893	0.00222127	0.272816
XLOC_005909	1040.91	0.713111	0.233751	3.05073	0.00228284	0.275441
XLOC_016078	714.998	1.00618	0.329909	3.04987	0.00228937	0.275441
XLOC_027235	59.3462	1.14814	0.376399	3.05032	0.00228597	0.275441
XLOC_002679	4022.55	-1.0176	0.334092	-3.04587	0.00232009	0.277251
XLOC_007764	147.112	-1.2994	0.427728	-3.03791	0.00238226	0.277318
XLOC_007775	152.314	-1.23953	0.408039	-3.03777	0.00238337	0.277318
XLOC_016271	56.5821	1.28274	0.421608	3.04251	0.00234615	0.277318
XLOC_024516	63.8462	1.15359	0.379345	3.041	0.00235792	0.277318
XLOC_021334	840.618	-0.874913	0.289214	-3.02514	0.00248521	0.285412
XLOC_022115	21.9837	1.21193	0.400425	3.0266	0.0024732	0.285412
XLOC_000902	158.648	0.878553	0.290834	3.02081	0.00252102	0.287657
XLOC_019283	54901.7	1.04857	0.347751	3.01529	0.00256734	0.291064
XLOC_002172	239.552	1.01493	0.337315	3.00885	0.00262237	0.293579
XLOC_004741	10.9196	-1.28987	0.42897	-3.00689	0.00263932	0.293579
XLOC_025150	41.7302	-1.25263	0.41655	-3.00716	0.00263699	0.293579
XLOC_007914	846.927	-0.988152	0.329266	-3.00107	0.00269031	0.29738
XLOC_013277	254.597	-0.830918	0.277139	-2.99819	0.00271585	0.298338
XLOC_010871	109.48	-1.2251	0.409947	-2.98844	0.00280402	0.306123
XLOC_002890	47.0649	-1.28648	0.431923	-2.97849	0.00289672	0.311651
XLOC_015602	14.0983	1.28661	0.431743	2.98004	0.00288209	0.311651
XLOC_022374	365.865	1.09494	0.367755	2.97735	0.00290752	0.311651
XLOC_003258	690.937	-0.901685	0.304067	-2.96541	0.00302276	0.311877
XLOC_004567	54.3922	1.22552	0.413108	2.96659	0.0030112	0.311877
XLOC_007785	67.6494	1.09829	0.369727	2.97054	0.00297281	0.311877
XLOC_014552	368.931	1.23817	0.416339	2.97396	0.00293983	0.311877
XLOC_015656	1353.19	-0.765844	0.258412	-2.96365	0.00304013	0.311877
XLOC_016893	199.613	0.750848	0.253188	2.96557	0.00302118	0.311877
XLOC_028143	128.846	-1.20093	0.405365	-2.96258	0.0030507	0.311877
XLOC_029889	64.2338	1.24592	0.42038	2.9638	0.00303869	0.311877
XLOC_016864	41.42	-1.23019	0.416164	-2.95603	0.0031163	0.316753
XLOC_010958	178.682	0.90641	0.30738	2.94883	0.00318983	0.320542
XLOC_020433	565.49	0.703041	0.238356	2.94954	0.00318247	0.320542
XLOC_028816	396.75	-1.07847	0.36596	-2.94698	0.00320898	0.320645
XLOC_028545	344.663	0.985033	0.334759	2.94252	0.00325557	0.323472
XLOC_015328	11549.7	-0.987311	0.335966	-2.93872	0.00329568	0.325628
XLOC_002188	231.374	-1.0076	0.344036	-2.92876	0.00340314	0.329167
XLOC_009593	78.9189	-1.04885	0.357893	-2.93063	0.00338275	0.329167
XLOC_016098	36.3324	-1.26545	0.431401	-2.93335	0.00335326	0.329167
XLOC_021797	562.004	0.874447	0.298598	2.92851	0.00340594	0.329167
XLOC_002194	24.7554	-1.25865	0.431088	-2.9197	0.00350373	0.329331
XLOC_003571	1676.39	-0.882244	0.302006	-2.92128	0.00348601	0.329331
XLOC_012740	52.135	1.25549	0.429466	2.92337	0.00346266	0.329331
XLOC_016712	5185.12	1.2621	0.432475	2.91831	0.00351937	0.329331
XLOC_022620	6218.67	1.24169	0.425179	2.9204	0.00349579	0.329331
XLOC_024186	957.821	-1.21546	0.416454	-2.9186	0.00351611	0.329331
XLOC_024660	45.0631	1.21729	0.417423	2.91621	0.00354317	0.329814
XLOC_014364	789.419	-0.67054	0.23023	-2.91247	0.00358577	0.331691
XLOC_016412	97.1468	0.908181	0.312139	2.90954	0.00361961	0.331691
XLOC_019906	30.0555	1.21453	0.417224	2.91097	0.00360312	0.331691
XLOC_023991	204.024	-0.778598	0.267862	-2.90671	0.00365254	0.332984
XLOC_000671	20.2911	-1.23077	0.424207	-2.90134	0.00371576	0.333706
XLOC_002350	1056.51	-0.990965	0.342126	-2.89649	0.00377367	0.333706
XLOC_013318	860.863	-0.881343	0.303846	-2.90062	0.00372425	0.333706
XLOC_014653	203.155	0.984063	0.339707	2.8968	0.0037699	0.333706
XLOC_020137	327.268	-1.22042	0.421314	-2.89671	0.00377101	0.333706
XLOC_023203	8.97551	1.24459	0.428665	2.90342	0.0036911	0.333706
XLOC_007345	9.94472	-1.15684	0.400073	-2.89157	0.00383318	0.336109
XLOC_017580	99.7212	1.19338	0.412778	2.89111	0.00383886	0.336109
XLOC_002371	73.4036	-1.07442	0.372379	-2.88528	0.00391068	0.34071
XLOC_007228	83.1358	-1.04676	0.363287	-2.88137	0.00395951	0.342019
XLOC_021994	50.3661	-1.20474	0.418169	-2.88098	0.00396438	0.342019
XLOC_027075	17.863	1.20075	0.417304	2.8774	0.00400969	0.342587
XLOC_029851	510.825	1.24349	0.432077	2.87793	0.00400292	0.342587
XLOC_011747	303.153	-0.869334	0.302491	-2.87391	0.00405418	0.344722
XLOC_005870	586.964	-1.19507	0.416867	-2.86679	0.00414653	0.345776
XLOC_008987	123.84	0.812964	0.283433	2.86828	0.0041271	0.345776
XLOC_017275	88.328	1.0385	0.362573	2.86426	0.00417988	0.345776
XLOC_022942	56.2051	-1.11858	0.389722	-2.87019	0.00410227	0.345776
XLOC_022986	147.102	-1.04543	0.364979	-2.86435	0.00417865	0.345776
XLOC_026586	327.658	-0.975763	0.340705	-2.86395	0.00418388	0.345776
XLOC_010454	657.801	-0.601747	0.210224	-2.86241	0.00420435	0.345852
XLOC_000907	7.63171	-1.22782	0.429683	-2.85751	0.00426979	0.349505
XLOC_011786	72.66	-0.98655	0.345414	-2.85614	0.00428828	0.349505
XLOC_010450	2455.8	-0.556214	0.19486	-2.85444	0.00431132	0.34977
XLOC_028677	128.201	1.05623	0.370284	2.85249	0.00433786	0.350317
XLOC_025138	1511.95	-0.570626	0.200491	-2.84614	0.00442525	0.35575
XLOC_004744	250.612	-1.0471	0.368614	-2.84065	0.00450224	0.358649
XLOC_021654	635.037	-1.14766	0.404108	-2.83999	0.00451153	0.358649
XLOC_021694	69.1539	-1.15491	0.406769	-2.83924	0.00452215	0.358649
XLOC_001925	390.984	-0.925471	0.326367	-2.83568	0.00457288	0.361054
XLOC_021375	220.11	0.908613	0.320704	2.83318	0.00460874	0.362267
XLOC_016983	10538.6	-1.05474	0.372721	-2.82982	0.00465735	0.364468
XLOC_008626	59.1897	-0.910913	0.322307	-2.82623	0.00471001	0.366966
XLOC_012085	14.8645	1.21705	0.431087	2.82321	0.00475457	0.368623
XLOC_014513	2709.75	-1.16746	0.413705	-2.82197	0.00477297	0.368623
XLOC_030149	75.1263	1.15352	0.408985	2.82045	0.0047957	0.368768
XLOC_006164	75.2916	-0.912909	0.324114	-2.81663	0.00485311	0.371567
XLOC_006355	57.6693	1.13084	0.402002	2.81302	0.00490791	0.374143
XLOC_029034	2178.23	-1.16699	0.415524	-2.80848	0.00497754	0.377823
XLOC_003018	79.6715	-1.20732	0.430555	-2.8041	0.00504568	0.378127
XLOC_004523	151.472	-1.18819	0.423599	-2.80499	0.00503175	0.378127
XLOC_016642	8949.83	-0.737559	0.26284	-2.80612	0.00501424	0.378127
XLOC_004433	1103.51	-0.762279	0.272416	-2.79821	0.00513861	0.380257
XLOC_005049	43.7576	-1.1096	0.396185	-2.80072	0.00509884	0.380257
XLOC_023048	115.233	-1.19793	0.428082	-2.79837	0.0051361	0.380257
XLOC_013487	38.3578	1.20039	0.430129	2.79077	0.00525834	0.387496
XLOC_003694	1001.29	-0.796534	0.286417	-2.78103	0.00541876	0.396527
XLOC_029198	624.377	-1.13804	0.409277	-2.78061	0.00542573	0.396527
XLOC_009181	15.7157	1.19725	0.431223	2.77641	0.00549632	0.398393
XLOC_020535	9.87648	1.17777	0.424051	2.77742	0.0054792	0.398393
XLOC_030589	23.4858	1.19326	0.432103	2.76151	0.00575345	0.415329
XLOC_012084	53.8587	1.17947	0.428668	2.75148	0.0059326	0.42652
XLOC_010889	55.8839	-0.954846	0.347795	-2.74543	0.00604321	0.432713
XLOC_013568	59.7124	1.17668	0.428845	2.74384	0.00607247	0.433055
XLOC_004974	3704.9	-0.744578	0.271777	-2.73966	0.00615021	0.436838
XLOC_025129	16.6943	-1.13382	0.415479	-2.72893	0.00635397	0.449505
XLOC_010997	229.024	-0.827718	0.303513	-2.72713	0.00638887	0.450174
XLOC_013188	54.0126	-1.16657	0.428519	-2.72233	0.0064823	0.453332
XLOC_013771	38.3824	-0.994695	0.365402	-2.7222	0.00648496	0.453332
XLOC_030591	50.7413	1.16615	0.429034	2.71809	0.00656605	0.457193
XLOC_004341	11.4563	1.17479	0.432438	2.71668	0.00659411	0.457347
XLOC_023102	490.099	0.96333	0.354853	2.71473	0.00663295	0.458243
XLOC_030137	636.242	-0.68687	0.253458	-2.70999	0.00672845	0.463033
XLOC_028800	63.8528	1.12409	0.415796	2.70347	0.00686197	0.470391
XLOC_021756	189.845	0.790517	0.292677	2.70099	0.00691332	0.472081
XLOC_000372	85424	-0.717836	0.266332	-2.69527	0.00703324	0.476589
XLOC_001024	20.1174	1.16555	0.432376	2.69569	0.0070244	0.476589
XLOC_000586	4135.66	-0.839167	0.312431	-2.68592	0.00723298	0.486398
XLOC_021462	13.1786	-1.04394	0.388536	-2.68686	0.00721268	0.486398
XLOC_026313	710.58	-0.902118	0.336058	-2.68441	0.00726575	0.48675
XLOC_001957	2554.07	-1.03752	0.387777	-2.67557	0.0074603	0.488674
XLOC_002925	9.70205	-1.15739	0.432494	-2.67608	0.00744896	0.488674
XLOC_003212	662.863	-0.532786	0.198877	-2.67897	0.00738483	0.488674
XLOC_013057	769.174	-0.704199	0.263318	-2.67433	0.00748788	0.488674
XLOC_016069	246.057	0.911633	0.340265	2.67919	0.00738008	0.488674
XLOC_019540	390.819	-1.15318	0.431173	-2.67452	0.00748361	0.488674
XLOC_026563	145.441	-0.841869	0.31396	-2.68146	0.00733022	0.488674
XLOC_025586	40.5169	-1.07823	0.403724	-2.67071	0.00756902	0.490351
XLOC_028903	330.951	-1.1056	0.413879	-2.67132	0.00755533	0.490351
XLOC_001276	896.846	-0.518264	0.194163	-2.66922	0.00760276	0.490545
XLOC_011153	34.8327	1.01538	0.380559	2.66813	0.00762749	0.490545
XLOC_004416	12.747	-1.09415	0.41034	-2.66645	0.00766567	0.491214
XLOC_009872	278.32	0.766677	0.288055	2.66157	0.00777772	0.49563
XLOC_029225	6023.33	-0.615969	0.231479	-2.66101	0.00779063	0.49563
XLOC_003707	118.003	-1.02226	0.384459	-2.65897	0.007838	0.496856
XLOC_007365	213.414	1.09352	0.41153	2.65721	0.00787899	0.496942
XLOC_028369	1203.45	-0.732069	0.275576	-2.6565	0.00789555	0.496942
XLOC_017145	62.9901	1.12843	0.425166	2.65409	0.00795226	0.497674
XLOC_025262	107.169	1.06711	0.402136	2.65361	0.00796346	0.497674
XLOC_013316	328.321	-0.801518	0.302199	-2.65228	0.00799499	0.497885
XLOC_022116	22.2931	1.13433	0.427954	2.65058	0.00803529	0.498639
XLOC_013754	862.132	-1.04715	0.396416	-2.64154	0.00825302	0.509589
XLOC_023748	44.3047	-1.11943	0.423887	-2.64087	0.00826937	0.509589
XLOC_011018	85.0307	0.875929	0.332368	2.63542	0.00840326	0.516042
XLOC_020081	38.3249	-1.0265	0.390045	-2.63175	0.00849473	0.518062
XLOC_027986	7.65197	1.05866	0.402102	2.63282	0.00846803	0.518062
XLOC_003714	17.0242	-1.10169	0.419401	-2.62683	0.00861853	0.523805
XLOC_001956	1483.5	-0.923047	0.352093	-2.6216	0.00875184	0.528032
XLOC_008744	17.5662	-1.13333	0.432125	-2.62269	0.00872378	0.528032
XLOC_019986	325.768	-0.778585	0.297351	-2.6184	0.00883428	0.528032
XLOC_022021	958.9	-1.1131	0.425122	-2.61831	0.00883652	0.528032
XLOC_029910	78.7917	1.12148	0.428328	2.61828	0.00883736	0.528032
XLOC_001587	14.0883	-1.1179	0.428524	-2.60872	0.00908808	0.532225
XLOC_011451	332.09	-0.844931	0.323742	-2.60989	0.00905715	0.532225
XLOC_014589	91.0398	0.791248	0.302915	2.61211	0.00899853	0.532225
XLOC_018274	1383.52	0.801586	0.30702	2.61086	0.00903148	0.532225
XLOC_026233	18.4087	1.12776	0.431776	2.61191	0.0090037	0.532225
XLOC_026908	910.892	1.01641	0.389588	2.60894	0.00908225	0.532225
XLOC_016076	105.896	1.11719	0.428638	2.60636	0.00915101	0.532384
XLOC_018865	10.1253	1.10228	0.422817	2.60698	0.00913439	0.532384
XLOC_011617	869.565	-0.961867	0.369601	-2.60245	0.00925615	0.535529
XLOC_022073	9.50334	-1.12092	0.430778	-2.60209	0.00926563	0.535529
XLOC_005281	669.283	0.642135	0.247143	2.59823	0.0093705	0.537487
XLOC_015546	16.6701	-1.056	0.406546	-2.59749	0.00939068	0.537487
XLOC_022011	281.674	0.774707	0.298094	2.59887	0.00935315	0.537487
XLOC_023892	12.9114	1.09136	0.420497	2.5954	0.00944809	0.53838
XLOC_025532	136.425	0.888116	0.34228	2.59471	0.00946716	0.53838
XLOC_011009	164.163	-1.07826	0.416759	-2.58726	0.00967419	0.543469
XLOC_019119	74.5398	-0.768614	0.297064	-2.58737	0.00967125	0.543469
XLOC_026795	326.45	0.698238	0.269895	2.58707	0.00967957	0.543469
XLOC_028240	512.599	-1.00502	0.388319	-2.58814	0.00964969	0.543469
XLOC_022829	96.3499	0.791898	0.306825	2.58094	0.00985304	0.551458
XLOC_003146	174.207	1.1154	0.432536	2.57875	0.00991589	0.553225
XLOC_020184	507.897	-0.85444	0.331537	-2.57721	0.00996018	0.553949
XLOC_002906	7.94465	1.00319	0.389769	2.5738	0.0100588	0.557681
XLOC_014936	2171.72	0.722033	0.280797	2.57137	0.0101297	0.559855
XLOC_018276	450.462	0.965336	0.376643	2.563	0.0103773	0.571752
XLOC_011981	13.4332	-1.00895	0.393985	-2.56088	0.0104407	0.573462
XLOC_028744	51.2304	0.981441	0.384087	2.55526	0.0106109	0.581006
XLOC_024443	9.53695	-1.10485	0.432575	-2.55414	0.0106452	0.581082
XLOC_028348	2017.63	-0.730323	0.286116	-2.55254	0.0106939	0.581947
XLOC_003087	695.11	-0.725527	0.284628	-2.54903	0.0108022	0.586035
XLOC_004039	113.588	-1.06218	0.416961	-2.54743	0.0108521	0.586942
XLOC_028715	9.44519	1.01918	0.400342	2.54578	0.0109033	0.587913
XLOC_010419	18.3113	-1.09608	0.430916	-2.54361	0.0109715	0.589791
XLOC_005511	1021.96	0.57679	0.22715	2.53925	0.011109	0.590013
XLOC_006977	300.694	0.715829	0.281776	2.54042	0.011072	0.590013
XLOC_013802	173.207	1.05706	0.415788	2.5423	0.0110124	0.590013
XLOC_018747	41.1081	0.966713	0.380587	2.54006	0.0110834	0.590013
XLOC_004412	108.235	-0.748349	0.295067	-2.5362	0.0112063	0.592372
XLOC_008923	32.3652	-1.02822	0.405488	-2.53576	0.0112204	0.592372
XLOC_000909	71.1073	-0.71773	0.28321	-2.53427	0.0112683	0.593127
XLOC_000325	421.58	0.716414	0.282927	2.53215	0.0113366	0.59495
XLOC_007032	177.496	0.753491	0.298796	2.52176	0.0116768	0.598355
XLOC_012889	18.6011	1.06727	0.42337	2.52089	0.0117059	0.598355
XLOC_013395	91.2229	1.02572	0.406845	2.52116	0.0116969	0.598355
XLOC_015214	20520.8	-0.906434	0.358843	-2.52599	0.0115374	0.598355
XLOC_017471	357.569	-0.984747	0.390205	-2.52366	0.0116139	0.598355
XLOC_017834	8.47608	-1.0703	0.424334	-2.52231	0.0116588	0.598355
XLOC_019779	260.223	-0.696124	0.275639	-2.52549	0.0115537	0.598355
XLOC_023597	66.6525	1.07019	0.423371	2.52778	0.0114786	0.598355
XLOC_026445	195.959	1.04618	0.413931	2.52742	0.0114904	0.598355
XLOC_000106	82.1103	0.706813	0.28082	2.51696	0.0118373	0.599221
XLOC_004477	58.0209	-1.00731	0.400722	-2.51375	0.0119456	0.599221
XLOC_014553	14.9353	1.08655	0.432268	2.5136	0.0119506	0.599221
XLOC_016664	454.344	1.08692	0.432464	2.51332	0.01196	0.599221
XLOC_022102	257.556	0.997921	0.396876	2.51444	0.0119222	0.599221
XLOC_027255	739.444	-1.08662	0.432183	-2.51426	0.0119282	0.599221
XLOC_027374	2459.88	-0.737731	0.293297	-2.51531	0.0118929	0.599221
XLOC_001027	441.846	-0.915861	0.365622	-2.50494	0.0122473	0.611879
XLOC_008966	139.141	0.787266	0.315342	2.49655	0.0125408	0.623024
XLOC_012835	10198.3	-0.828332	0.331767	-2.49673	0.0125344	0.623024
XLOC_014121	1074.96	-0.474962	0.190358	-2.4951	0.0125922	0.623571
XLOC_024006	2416.43	-0.892376	0.357915	-2.49326	0.0126576	0.623571
XLOC_029763	3901.83	0.780424	0.313001	2.49336	0.0126539	0.623571
XLOC_006829	88.7548	1.0717	0.430226	2.49103	0.0127374	0.624027
XLOC_020528	29.6516	-1.07571	0.431688	-2.49188	0.0127069	0.624027
XLOC_011974	150.456	-1.03238	0.414784	-2.48896	0.0128118	0.624213
XLOC_026254	607.895	-0.750608	0.301465	-2.48986	0.0127792	0.624213
XLOC_007423	100.388	-1.07424	0.431783	-2.48791	0.0128495	0.624328
XLOC_013470	578.968	0.808422	0.325504	2.4836	0.0130062	0.627769
XLOC_018652	504.497	-0.967602	0.389685	-2.48304	0.0130268	0.627769
XLOC_020266	146.543	0.870199	0.350279	2.4843	0.0129807	0.627769
XLOC_005932	8.44892	1.0719	0.432567	2.478	0.0132119	0.633242
XLOC_007591	147.403	-0.995508	0.401671	-2.47841	0.0131968	0.633242
XLOC_002395	123.163	-0.97875	0.395581	-2.47421	0.0133531	0.636727
XLOC_011249	816.04	-0.871146	0.352104	-2.47412	0.0133566	0.636727
XLOC_019166	29464.5	-0.728842	0.294857	-2.47185	0.0134417	0.639059
XLOC_007080	1317.54	0.787239	0.318999	2.46784	0.013593	0.644518
XLOC_022987	86.4936	-1.02557	0.415814	-2.46643	0.0136469	0.645344
XLOC_011509	10.2025	0.97543	0.39592	2.46371	0.0137509	0.64853
XLOC_026243	414.924	0.589093	0.239292	2.46181	0.0138237	0.650228
XLOC_009683	370.019	-0.91658	0.373044	-2.45703	0.0140092	0.652367
XLOC_019907	11.1418	1.01112	0.411505	2.45712	0.0140056	0.652367
XLOC_022117	40	1.06362	0.432579	2.45878	0.0139408	0.652367
XLOC_024417	143.651	-0.879886	0.358138	-2.45684	0.0140167	0.652367
XLOC_000922	73.9404	0.852616	0.347517	2.45345	0.0141493	0.653381
XLOC_011953	99.7788	-0.884582	0.360295	-2.45516	0.0140821	0.653381
XLOC_026366	59.7057	0.95775	0.390305	2.45385	0.0141337	0.653381
XLOC_005650	305.856	-0.873657	0.356513	-2.45056	0.0142634	0.656156
XLOC_021974	47.0162	-1.0167	0.414973	-2.45005	0.0142836	0.656156
XLOC_007201	284.154	-1.02932	0.420294	-2.44905	0.0143235	0.656282
XLOC_022875	55.0276	0.94328	0.385781	2.44512	0.0144804	0.656666
XLOC_028420	1301.95	0.987414	0.40373	2.44573	0.014456	0.656666
XLOC_028681	212.286	0.940369	0.3845	2.4457	0.0144572	0.656666
XLOC_028716	12.4239	0.938177	0.383286	2.44772	0.0143763	0.656666
XLOC_026301	228.599	-0.82245	0.336758	-2.44226	0.0145956	0.658796
XLOC_028635	377.7	1.01392	0.415184	2.44211	0.0146018	0.658796
XLOC_008575	761.559	0.846392	0.346827	2.44039	0.0146714	0.659264
XLOC_017148	364.464	-0.803492	0.329422	-2.4391	0.014724	0.659264
XLOC_030255	1195.87	0.771931	0.316471	2.43919	0.0147204	0.659264
XLOC_007153	23.0675	0.933743	0.383163	2.43693	0.0148124	0.65988
XLOC_026331	863.765	-0.581024	0.238391	-2.43727	0.0147984	0.65988
XLOC_028375	1458.56	0.683938	0.280833	2.43539	0.0148758	0.661037
XLOC_013657	124.371	0.855442	0.351415	2.43428	0.0149215	0.661409
XLOC_014682	104.909	-1.01098	0.416295	-2.42851	0.0151608	0.665418
XLOC_019911	29.9042	1.00969	0.415927	2.42758	0.0152001	0.665418
XLOC_021848	50.3824	-0.95263	0.392413	-2.42762	0.0151983	0.665418
XLOC_028283	575.281	-0.602648	0.248248	-2.4276	0.0151991	0.665418
XLOC_028431	10.4893	-1.05163	0.432564	-2.43114	0.0150512	0.665418
XLOC_000401	24424	-0.41123	0.169521	-2.42584	0.0152729	0.666955
XLOC_013710	1152.07	-0.906365	0.373814	-2.42464	0.0153236	0.667521
XLOC_002164	436.951	0.573348	0.237166	2.4175	0.0156275	0.67002
XLOC_002348	143.301	0.696236	0.287912	2.41822	0.0155965	0.67002
XLOC_002694	697.479	-0.752555	0.311351	-2.41707	0.0156462	0.67002
XLOC_005597	1597.46	-0.569302	0.235348	-2.41898	0.0155639	0.67002
XLOC_013174	91.3179	-1.04092	0.430471	-2.4181	0.0156017	0.67002
XLOC_019400	1706.31	0.862131	0.355923	2.42224	0.0154252	0.67002
XLOC_029087	127.07	1.04577	0.432348	2.41881	0.0155713	0.67002
XLOC_003814	405.531	-0.646207	0.26752	-2.41554	0.0157117	0.670393
XLOC_019462	16.6136	1.0442	0.43236	2.4151	0.0157307	0.670393
XLOC_009458	9.07223	0.997544	0.413266	2.41381	0.0157869	0.67117
XLOC_010642	33.2396	-0.989726	0.410221	-2.41267	0.0158362	0.671654
XLOC_023915	8.28287	-1.02823	0.426527	-2.4107	0.0159221	0.673678
XLOC_024397	54.7668	1.01538	0.421548	2.40869	0.0160101	0.674176
XLOC_030045	170.146	-1.03981	0.431687	-2.4087	0.0160093	0.674176
XLOC_009946	56.8245	-1.00202	0.416421	-2.40628	0.0161161	0.677029
XLOC_013311	476.526	-0.727147	0.303329	-2.39722	0.0165201	0.688598
XLOC_015483	49.3738	-1.0265	0.427882	-2.39903	0.0164388	0.688598
XLOC_024348	273.912	-0.864427	0.360686	-2.39662	0.0165472	0.688598
XLOC_028987	31.783	1.02691	0.428346	2.39739	0.0165124	0.688598
XLOC_016163	115.376	0.749544	0.313189	2.39327	0.016699	0.693284
XLOC_012991	12.8436	-0.93859	0.392566	-2.39091	0.0168067	0.69612
XLOC_009369	625.525	0.918921	0.385992	2.38067	0.017281	0.710771
XLOC_025844	23.1751	-1.02992	0.432575	-2.38091	0.0172701	0.710771
XLOC_030491	289.028	-0.98618	0.414133	-2.38131	0.0172511	0.710771
XLOC_006928	7.68983	-0.944749	0.398125	-2.373	0.0176445	0.715405
XLOC_010100	2847.56	-0.863205	0.364254	-2.36979	0.0177982	0.715405
XLOC_011409	639.943	-0.527099	0.222192	-2.37227	0.0176792	0.715405
XLOC_013211	199.479	-0.8266	0.348748	-2.37019	0.017779	0.715405
XLOC_019866	85.8178	-1.00254	0.422852	-2.37091	0.0177444	0.715405
XLOC_020092	438.47	0.649355	0.273986	2.37003	0.0177868	0.715405
XLOC_022451	194.295	0.709547	0.298822	2.37448	0.0175737	0.715405
XLOC_025103	10.6532	-1.02363	0.431106	-2.37442	0.0175766	0.715405
XLOC_026593	473.2	-0.814878	0.343534	-2.37204	0.0176901	0.715405
XLOC_029263	13.7189	-1.00861	0.424929	-2.37359	0.017616	0.715405
XLOC_021392	222.349	-0.973279	0.41085	-2.36894	0.0178391	0.715425
XLOC_000793	61.6065	0.90068	0.381036	2.36377	0.0180902	0.720258
XLOC_019519	73.3923	-0.97608	0.413218	-2.36214	0.0181697	0.720258
XLOC_021488	1531.28	-0.459725	0.194673	-2.36152	0.0182002	0.720258
XLOC_024887	949.253	-0.935969	0.39609	-2.36302	0.0181267	0.720258
XLOC_029515	74.501	0.814804	0.345045	2.36144	0.018204	0.720258
XLOC_029571	67.5783	-1.02228	0.432565	-2.3633	0.0181128	0.720258
XLOC_009154	1922.64	0.427693	0.181373	2.35809	0.0183695	0.725183
XLOC_003673	1770.57	-0.908781	0.385975	-2.35451	0.0185472	0.730571
XLOC_010095	247.154	0.551185	0.234255	2.35293	0.018626	0.732045
XLOC_023489	96.7513	0.696892	0.296654	2.34918	0.018815	0.736201
XLOC_027306	175.372	-0.805189	0.342729	-2.34935	0.0188062	0.736201
XLOC_021091	53.1503	-1.01157	0.430895	-2.34759	0.0188951	0.7377
XLOC_027638	1072.69	-0.762277	0.324882	-2.34632	0.0189596	0.738591
XLOC_008832	1318.86	-0.865232	0.369089	-2.34424	0.019066	0.739476
XLOC_026497	2092.22	-0.891882	0.380451	-2.34428	0.019064	0.739476
XLOC_029181	14.333	-0.903815	0.38571	-2.34325	0.0191164	0.73981
XLOC_015868	1612.95	-0.738525	0.315448	-2.34119	0.0192222	0.739954
XLOC_016307	436.385	0.639369	0.27332	2.33927	0.0193215	0.739954
XLOC_018885	112.265	-0.778222	0.332532	-2.34029	0.0192686	0.739954
XLOC_020201	362.476	0.970053	0.414561	2.33995	0.0192862	0.739954
XLOC_029042	413.953	-0.80377	0.343621	-2.33912	0.0193293	0.739954
XLOC_001514	430.538	0.677187	0.290455	2.33147	0.0197288	0.741704
XLOC_005852	379.721	-0.913104	0.391819	-2.33042	0.0197837	0.741704
XLOC_006277	244.257	-0.62528	0.268016	-2.333	0.0196483	0.741704
XLOC_007895	230.12	0.836274	0.358365	2.33358	0.0196177	0.741704
XLOC_008778	78.2567	-0.949387	0.407661	-2.32887	0.0198662	0.741704
XLOC_009933	22.3989	0.997755	0.427495	2.33396	0.0195978	0.741704
XLOC_010364	101.487	0.723723	0.309775	2.33629	0.0194764	0.741704
XLOC_011374	36.0781	-1.00369	0.43092	-2.32919	0.0198491	0.741704
XLOC_012106	156.34	-0.860424	0.368278	-2.33634	0.0194735	0.741704
XLOC_013169	918.973	0.961518	0.411974	2.33393	0.0195995	0.741704
XLOC_025367	224.806	1.0088	0.432556	2.33219	0.0196907	0.741704
XLOC_026457	155.834	-0.845447	0.363065	-2.32864	0.0198783	0.741704
XLOC_028875	1151.37	0.917825	0.394513	2.32648	0.0199931	0.744418
XLOC_002373	7.79015	-1.00266	0.43129	-2.3248	0.0200824	0.744607
XLOC_017095	374.693	-0.666395	0.286601	-2.32517	0.020063	0.744607
XLOC_014110	231.136	0.754053	0.324497	2.32376	0.0201386	0.745128
XLOC_003751	37.1916	1.00186	0.432017	2.31903	0.0203937	0.746754
XLOC_004742	782.084	-0.874525	0.376679	-2.32167	0.0202506	0.746754
XLOC_006113	2754.48	-0.654009	0.281963	-2.31949	0.0203687	0.746754
XLOC_026778	9.32731	0.983716	0.424179	2.31911	0.0203893	0.746754
XLOC_028211	862.173	-0.594851	0.256419	-2.31983	0.0203498	0.746754
XLOC_026285	457.539	0.91437	0.394477	2.31793	0.0204531	0.747384
XLOC_011537	37.9623	-0.999633	0.432223	-2.31277	0.0207351	0.756127
XLOC_002672	664.802	-0.982482	0.425111	-2.31112	0.0208262	0.757047
XLOC_012495	38.9018	-0.81359	0.352087	-2.31076	0.020846	0.757047
XLOC_029888	13.5605	0.996778	0.432003	2.30734	0.021036	0.761108
XLOC_029938	148.656	-0.980906	0.42515	-2.3072	0.0210439	0.761108
XLOC_001092	792.161	-0.840544	0.36467	-2.30495	0.0211696	0.764093
XLOC_023533	158.522	0.554487	0.241067	2.30014	0.0214405	0.772293
XLOC_000769	321.336	0.557512	0.242607	2.29801	0.0215615	0.772678
XLOC_004753	2849.27	0.718035	0.312544	2.29739	0.0215965	0.772678
XLOC_012126	365.573	-0.620745	0.270256	-2.29688	0.0216259	0.772678
XLOC_029017	23.5181	0.980482	0.42664	2.29815	0.0215535	0.772678
XLOC_011503	60.4666	0.95786	0.417495	2.2943	0.021773	0.774804
XLOC_027220	145.571	-0.932764	0.406493	-2.29466	0.0217527	0.774804
XLOC_028404	10.4571	-0.921061	0.401673	-2.29306	0.0218445	0.775788
XLOC_003294	17.7294	-0.978779	0.428181	-2.2859	0.02226	0.783797
XLOC_007424	5199.16	0.972264	0.425266	2.28625	0.0222397	0.783797
XLOC_009182	8.22377	0.967345	0.423213	2.28572	0.0222708	0.783797
XLOC_023483	8.21008	0.952931	0.416972	2.28536	0.0222916	0.783797
XLOC_026455	3010.96	-0.390148	0.170664	-2.28607	0.0222504	0.783797
XLOC_006811	33.3769	-0.847383	0.370937	-2.28444	0.0223459	0.784145
XLOC_002070	43.5656	0.979725	0.42985	2.27923	0.0226535	0.785478
XLOC_004754	3778.31	0.64061	0.281355	2.27687	0.0227939	0.785478
XLOC_009183	8.36463	-0.941845	0.414081	-2.27454	0.0229333	0.785478
XLOC_011976	794.651	-0.883856	0.387659	-2.27998	0.0226087	0.785478
XLOC_013829	2721.07	-0.780685	0.342661	-2.2783	0.0227085	0.785478
XLOC_017426	23.9239	-0.978349	0.429295	-2.27897	0.022669	0.785478
XLOC_017984	730.116	-0.655738	0.288236	-2.275	0.0229057	0.785478
XLOC_024769	258.236	0.961662	0.421535	2.28133	0.0225288	0.785478
XLOC_026771	7.92849	0.97929	0.430114	2.27682	0.0227972	0.785478
XLOC_026776	9.19948	0.933094	0.409815	2.27687	0.0227941	0.785478
XLOC_026847	24.166	-0.983714	0.432375	-2.27514	0.0228974	0.785478
XLOC_028914	253.055	0.958218	0.421237	2.27477	0.0229195	0.785478
XLOC_030061	202.285	-0.966467	0.424993	-2.27408	0.0229612	0.785478
XLOC_002413	16.7359	0.936134	0.41214	2.2714	0.0231227	0.789476
XLOC_005705	223.473	0.784746	0.346044	2.26776	0.0233436	0.795074
XLOC_007643	30.3894	-0.97582	0.430543	-2.26649	0.0234215	0.795074
XLOC_010184	451.949	-0.680644	0.300265	-2.26681	0.023402	0.795074
XLOC_000051	180.959	0.612046	0.270529	2.26241	0.0236722	0.795275
XLOC_008954	17.8858	0.94632	0.418165	2.26303	0.0236338	0.795275
XLOC_009591	143.475	-0.912286	0.402876	-2.26443	0.0235475	0.795275
XLOC_014079	239.26	-0.552653	0.244159	-2.26349	0.0236053	0.795275
XLOC_019721	2785	-0.967267	0.427615	-2.262	0.0236973	0.795275
XLOC_027987	472.26	0.828937	0.366444	2.26211	0.0236905	0.795275
XLOC_000782	780.603	0.512207	0.226698	2.25943	0.0238569	0.796458
XLOC_000823	123.121	-0.704977	0.312288	-2.25746	0.0239796	0.796458
XLOC_002221	190.798	0.86356	0.383209	2.25349	0.0242281	0.796458
XLOC_003545	9.84098	-0.972687	0.431551	-2.25393	0.0242004	0.796458
XLOC_007017	220.205	0.51542	0.228609	2.25459	0.0241588	0.796458
XLOC_008358	77.7151	0.891812	0.39553	2.25472	0.0241507	0.796458
XLOC_008587	1397.1	-0.497354	0.220593	-2.25462	0.0241571	0.796458
XLOC_011459	31.2216	-0.973822	0.432549	-2.25136	0.024363	0.796458
XLOC_013579	345.488	-0.733013	0.325419	-2.25252	0.0242894	0.796458
XLOC_014066	22.5929	-0.973452	0.432317	-2.25171	0.0243406	0.796458
XLOC_014926	334.401	0.622384	0.275611	2.2582	0.0239332	0.796458
XLOC_016601	13.339	0.934807	0.415166	2.25165	0.0243447	0.796458
XLOC_018097	723.39	0.971165	0.430409	2.25638	0.0240471	0.796458
XLOC_025386	100.103	-0.616467	0.273656	-2.25271	0.0242773	0.796458
XLOC_006188	54.9895	-0.884261	0.393288	-2.24838	0.0245519	0.799259
XLOC_010787	60.9156	-0.932324	0.414758	-2.24787	0.0245843	0.799259
XLOC_023093	146.756	0.562916	0.250341	2.2486	0.0245382	0.799259
XLOC_012613	114.723	-0.809437	0.360246	-2.2469	0.0246464	0.79981
XLOC_008552	58.9363	-0.879476	0.39168	-2.2454	0.0247427	0.801464
XLOC_007155	18.9975	-0.956976	0.427196	-2.24013	0.0250824	0.803204
XLOC_008449	81.5692	0.966772	0.431423	2.24089	0.0250332	0.803204
XLOC_011875	16.9007	-0.961468	0.42943	-2.23894	0.0251597	0.803204
XLOC_013469	328.135	0.861572	0.384791	2.23907	0.0251516	0.803204
XLOC_015853	397.298	0.722447	0.322335	2.24129	0.0250072	0.803204
XLOC_019634	297.142	-0.771501	0.344083	-2.2422	0.0249487	0.803204
XLOC_021504	222.324	-0.954047	0.425876	-2.2402	0.0250782	0.803204
XLOC_027567	9.31178	0.920843	0.410982	2.24059	0.0250525	0.803204
XLOC_014834	546.213	-0.523187	0.233782	-2.23793	0.0252258	0.803861
XLOC_005611	8.65708	0.965605	0.43193	2.23556	0.0253807	0.804451
XLOC_006709	533.214	-0.509077	0.227659	-2.23614	0.0253426	0.804451
XLOC_008627	297.034	-0.83135	0.371828	-2.23584	0.025362	0.804451
XLOC_017846	14.1969	-0.939875	0.421023	-2.23236	0.0255911	0.809669
XLOC_003845	8.77012	-0.964869	0.432581	-2.2305	0.0257146	0.812121
XLOC_019392	235.984	0.858099	0.385144	2.22799	0.025881	0.815919
XLOC_014699	707.518	-0.577756	0.259419	-2.22712	0.0259394	0.816308
XLOC_018661	12993.2	-0.732107	0.328958	-2.22553	0.0260457	0.818194
XLOC_010920	189.872	0.673342	0.302885	2.22309	0.0262096	0.819582
XLOC_012431	121.275	0.597037	0.268679	2.22212	0.0262752	0.819582
XLOC_017896	28.9548	-0.938293	0.421895	-2.224	0.0261485	0.819582
XLOC_023430	39.2541	0.901949	0.405812	2.22258	0.0262441	0.819582
XLOC_003325	26.6432	0.821865	0.370307	2.21942	0.0264584	0.822397
XLOC_020559	73.3048	0.637457	0.28717	2.21979	0.0264329	0.822397
XLOC_008636	372.068	-0.779552	0.351706	-2.21649	0.0266582	0.824458
XLOC_024350	136.919	-0.91554	0.412931	-2.21717	0.0266113	0.824458
XLOC_026733	16.4066	-0.92266	0.416289	-2.21639	0.0266646	0.824458
XLOC_001936	20.2714	-0.955989	0.432362	-2.21109	0.0270298	0.825647
XLOC_006778	1697.55	-0.897466	0.405164	-2.21507	0.0267555	0.825647
XLOC_012549	574.98	-0.545146	0.246438	-2.2121	0.02696	0.825647
XLOC_013140	43.2637	0.956956	0.432571	2.21225	0.0269492	0.825647
XLOC_020707	46.2635	-0.949629	0.429059	-2.21328	0.026878	0.825647
XLOC_027620	324.202	0.703835	0.318244	2.21162	0.0269927	0.825647
XLOC_030521	283.949	0.467586	0.211159	2.21438	0.0268025	0.825647
XLOC_006069	217.104	0.513004	0.232599	2.20553	0.0274172	0.833164
XLOC_016351	1094.96	-0.658202	0.298412	-2.20568	0.0274065	0.833164
XLOC_021705	8.0623	0.941884	0.427045	2.20559	0.027413	0.833164
XLOC_005219	54.6065	-0.753263	0.342146	-2.20159	0.0276946	0.838709
XLOC_010513	60.3364	0.807064	0.366535	2.20188	0.0276741	0.838709
XLOC_029156	345.017	-0.819363	0.372763	-2.19808	0.0279433	0.843678
XLOC_029679	1559.62	-0.609763	0.277426	-2.19793	0.0279541	0.843678
XLOC_014954	989.964	-0.562106	0.255948	-2.19618	0.0280794	0.844579
XLOC_017408	288.772	0.641629	0.29209	2.19668	0.0280433	0.844579
XLOC_008263	22.7215	-0.907109	0.413756	-2.19238	0.0283523	0.845595
XLOC_008753	44.3724	-0.812162	0.370205	-2.19382	0.0282487	0.845595
XLOC_013090	143.442	0.603492	0.275044	2.19417	0.0282235	0.845595
XLOC_016726	492.333	-0.582355	0.265586	-2.19272	0.0283278	0.845595
XLOC_021300	937.819	-0.470449	0.214473	-2.19351	0.0282706	0.845595
XLOC_013781	8.4158	-0.940519	0.429203	-2.19132	0.028429	0.845776
XLOC_023941	57.9271	0.94695	0.432206	2.19097	0.028454	0.845776
XLOC_000129	339.361	-0.657441	0.300388	-2.18864	0.0286232	0.846831
XLOC_001319	44.0845	-0.882516	0.403526	-2.18701	0.0287415	0.846831
XLOC_003440	737.871	-0.618636	0.282739	-2.18801	0.0286691	0.846831
XLOC_008866	147.266	-0.669445	0.306042	-2.18743	0.0287112	0.846831
XLOC_027848	116.744	-0.603737	0.276116	-2.18653	0.0287767	0.846831
XLOC_030245	710.06	-0.747371	0.341611	-2.18778	0.0286854	0.846831
XLOC_010953	1274.09	-0.61092	0.279813	-2.18332	0.0290123	0.852346
XLOC_013485	9.14541	0.905984	0.415376	2.18112	0.0291748	0.855696
XLOC_025086	107.441	-0.808345	0.37086	-2.17965	0.0292833	0.857456
XLOC_007081	447.387	-0.584184	0.268106	-2.17893	0.0293367	0.857601
XLOC_011427	72.8049	0.940868	0.432225	2.1768	0.0294952	0.858697
XLOC_015638	116.08	0.728231	0.334592	2.17647	0.0295198	0.858697
XLOC_027737	36.6357	-0.941178	0.432182	-2.17774	0.0294256	0.858697
XLOC_024576	214.257	-0.647455	0.297652	-2.17521	0.0296145	0.860035
XLOC_006676	129.704	-0.721506	0.332207	-2.17186	0.0298665	0.865726
XLOC_007033	296.836	-0.69466	0.320119	-2.17001	0.0300062	0.865726
XLOC_018967	487.253	0.583711	0.268983	2.17007	0.0300016	0.865726
XLOC_028724	50.8004	0.790626	0.364222	2.17072	0.0299521	0.865726
XLOC_016704	751.984	-0.652116	0.300701	-2.16865	0.0301089	0.866415
XLOC_023067	838.433	0.625813	0.288729	2.16748	0.0301986	0.866415
XLOC_023492	83.1975	0.645479	0.29794	2.16647	0.0302751	0.866415
XLOC_025916	296.066	-0.750896	0.346402	-2.1677	0.0301816	0.866415
XLOC_030087	65.5929	0.876753	0.404576	2.16709	0.0302279	0.866415
XLOC_021744	1556.86	-0.464015	0.214303	-2.16523	0.0303702	0.867734
XLOC_011995	118.885	-0.927649	0.428929	-2.16271	0.0305637	0.871854
XLOC_016003	551.437	-0.754835	0.349237	-2.16138	0.0306659	0.873361
XLOC_017134	165.991	-0.881264	0.407865	-2.16068	0.0307203	0.873504
XLOC_001311	53.2902	-0.856354	0.396823	-2.15802	0.030926	0.875824
XLOC_002091	11.8796	0.92568	0.429011	2.15771	0.0309505	0.875824
XLOC_014393	322.538	0.480686	0.22271	2.15835	0.0309005	0.875824
XLOC_012658	8.24874	-0.924205	0.428897	-2.15484	0.0311745	0.880754
XLOC_000808	22.261	0.905975	0.42082	2.15288	0.0313283	0.88105
XLOC_005312	268.561	-0.67408	0.313059	-2.15321	0.0313025	0.88105
XLOC_024647	58.9628	0.91079	0.423073	2.1528	0.0313344	0.88105
XLOC_016756	47.4438	-0.815906	0.379316	-2.151	0.0314765	0.88237
XLOC_016903	29.0763	-0.81465	0.378742	-2.15094	0.0314811	0.88237
XLOC_000282	17.2022	-0.879612	0.409343	-2.14884	0.0316474	0.883537
XLOC_004486	298.709	0.714821	0.332653	2.14885	0.0316463	0.883537
XLOC_005933	38.6958	0.788139	0.367231	2.14617	0.0318598	0.883537
XLOC_015795	4164.31	-0.825955	0.38488	-2.14601	0.0318725	0.883537
XLOC_018766	34.646	0.928799	0.43253	2.14736	0.0317645	0.883537
XLOC_019218	90.4632	-0.911184	0.424308	-2.14746	0.031757	0.883537
XLOC_027164	23.3378	-0.884285	0.41199	-2.14638	0.0318429	0.883537
XLOC_022808	6003.11	-0.479642	0.223575	-2.14533	0.0319266	0.883653
XLOC_017728	97.6166	0.615951	0.287563	2.14197	0.032196	0.889716
XLOC_028893	13.6961	0.907216	0.423935	2.13999	0.0323559	0.892741
XLOC_019135	2290.64	-0.544707	0.255137	-2.13495	0.0327647	0.902611
XLOC_004511	9.44811	-0.855663	0.401185	-2.13284	0.032938	0.903164
XLOC_005519	1029.27	-0.471577	0.221044	-2.1334	0.0328915	0.903164
XLOC_009843	525.867	0.765866	0.359048	2.13305	0.0329209	0.903164
XLOC_010929	819.428	-0.852639	0.401201	-2.12522	0.0335682	0.919021
XLOC_004830	40.2309	-0.798372	0.376236	-2.122	0.0338377	0.924966
XLOC_014933	182.541	0.914917	0.431492	2.12036	0.0339758	0.927125
XLOC_017287	2456.59	-0.788164	0.371807	-2.11982	0.0340215	0.927125
XLOC_022810	2382.03	-0.703194	0.332814	-2.11287	0.0346115	0.941752
XLOC_012159	143.89	-0.785812	0.372508	-2.10952	0.0348999	0.948141
XLOC_009870	9585.04	0.625612	0.296687	2.10866	0.0349737	0.948456
XLOC_010812	28.9844	-0.786076	0.372986	-2.10752	0.0350724	0.948456
XLOC_021259	4809.27	-0.795414	0.377349	-2.1079	0.0350395	0.948456
XLOC_000448	23.1619	0.879604	0.418002	2.10431	0.0353518	0.950202
XLOC_004793	31.0262	-0.803729	0.3818	-2.10511	0.0352821	0.950202
XLOC_018108	7.56099	0.873782	0.415009	2.10545	0.0352518	0.950202
XLOC_018768	105.123	0.89598	0.425771	2.10437	0.0353461	0.950202
XLOC_008548	325.636	-0.883995	0.420512	-2.10219	0.0355369	0.952954
XLOC_028745	93.6668	-0.907144	0.431583	-2.1019	0.035562	0.952954
XLOC_029262	18.9238	-0.89095	0.424675	-2.09796	0.0359087	0.96079
XLOC_005784	22.6028	0.767895	0.366167	2.09712	0.0359833	0.96133
XLOC_001345	626.798	0.872359	0.416506	2.09447	0.0362184	0.961799
XLOC_004514	2868.68	-0.724473	0.345607	-2.09623	0.0360615	0.961799
XLOC_023461	11.5295	-0.808108	0.385659	-2.09539	0.036136	0.961799
XLOC_029182	15.6135	-0.806052	0.384766	-2.09491	0.0361787	0.961799
XLOC_012545	411.551	-0.842856	0.402802	-2.09248	0.0363954	0.965052
XLOC_023142	277.346	-0.881681	0.42173	-2.09063	0.0365614	0.968
XLOC_024663	855.709	-0.788118	0.377321	-2.08872	0.036733	0.971092
XLOC_017853	647.642	-0.644064	0.308471	-2.08792	0.0368049	0.971539
XLOC_015302	440.222	0.888853	0.425976	2.08663	0.036922	0.973178
XLOC_016715	537.866	-0.718837	0.34463	-2.08582	0.0369947	0.973643
XLOC_028301	92.2457	-0.808976	0.388109	-2.0844	0.0371234	0.975578
XLOC_020225	468.254	-0.606088	0.291067	-2.0823	0.037315	0.979159
XLOC_009119	46.325	-0.870913	0.418913	-2.07898	0.037619	0.979867
XLOC_018484	25.2274	-0.877102	0.421802	-2.07942	0.0375791	0.979867
XLOC_019667	75.7538	0.877758	0.421723	2.08136	0.0374006	0.979867
XLOC_020735	1088.12	-0.538941	0.259212	-2.07915	0.0376035	0.979867
XLOC_021380	163.488	-0.79029	0.379977	-2.07983	0.0375407	0.979867
XLOC_007998	50.3758	0.718033	0.345814	2.07636	0.037861	0.980834
XLOC_009901	329.747	0.633104	0.304998	2.07577	0.0379157	0.980834
XLOC_010845	187.065	-0.8364	0.403524	-2.07274	0.0381966	0.980834
XLOC_011572	23.773	-0.895204	0.43179	-2.07324	0.0381502	0.980834
XLOC_012670	11.019	-0.880603	0.424445	-2.07472	0.0380129	0.980834
XLOC_014837	18.0537	0.895335	0.431839	2.07331	0.0381438	0.980834
XLOC_016663	17.8086	0.885604	0.428015	2.06909	0.0385372	0.980834
XLOC_017109	1275.71	-0.490719	0.237174	-2.06903	0.0385434	0.980834
XLOC_018089	55.3008	-0.891571	0.429842	-2.07419	0.0380621	0.980834
XLOC_018887	24.4112	0.811045	0.391726	2.07044	0.0384115	0.980834
XLOC_020835	332.834	0.52301	0.252406	2.0721	0.0382563	0.980834
XLOC_023908	23530.5	-0.587475	0.283452	-2.07257	0.038212	0.980834
XLOC_025279	15.6714	-0.761001	0.367353	-2.07158	0.0383045	0.980834
XLOC_027649	1017.94	0.893708	0.431843	2.06952	0.0384975	0.980834
XLOC_029116	107.222	-0.822414	0.395778	-2.07797	0.0377125	0.980834
XLOC_029820	188.497	0.708635	0.342193	2.07086	0.0383716	0.980834
XLOC_009462	102.291	-0.735944	0.355922	-2.06771	0.0386672	0.982569
XLOC_019918	897.455	-0.78416	0.379359	-2.06706	0.0387281	0.982704
XLOC_026046	200.453	0.620625	0.300455	2.06561	0.038865	0.984764
XLOC_001336	502.677	-0.799907	0.388036	-2.06142	0.0392628	0.988662
XLOC_010272	1961.63	-0.682328	0.331152	-2.06046	0.0393542	0.988662
XLOC_010628	9.78744	-0.886511	0.429924	-2.06202	0.039206	0.988662
XLOC_013198	73.5326	-0.592013	0.287288	-2.06069	0.0393322	0.988662
XLOC_027741	16.8497	-0.864753	0.419219	-2.06277	0.0391341	0.988662
XLOC_028820	148.392	-0.814082	0.394574	-2.06319	0.0390943	0.988662
XLOC_006693	227.572	0.600456	0.291553	2.05951	0.0394453	0.989546
XLOC_016905	15.0597	-0.779511	0.378674	-2.05853	0.0395396	0.989713
XLOC_018611	68.4296	0.752296	0.365507	2.05823	0.0395682	0.989713
XLOC_030301	101.4	0.621735	0.302152	2.05769	0.0396199	0.989713
XLOC_025478	52.4659	0.806188	0.391982	2.0567	0.0397154	0.990701
XLOC_011962	115.763	-0.84482	0.411039	-2.05533	0.0398475	0.991446
XLOC_013762	2299.8	-0.569537	0.277124	-2.05517	0.039863	0.991446
XLOC_014133	1323.18	0.65615	0.31935	2.05464	0.0399135	0.991446
XLOC_003903	35.3907	0.884483	0.431253	2.05096	0.0402708	0.991583
XLOC_005626	463.741	-0.716927	0.349153	-2.05333	0.0400403	0.991583
XLOC_006985	27.9971	0.815109	0.397117	2.05257	0.0401145	0.991583
XLOC_025591	144.01	0.707764	0.345085	2.05099	0.0402684	0.991583
XLOC_026454	47.531	0.691236	0.337099	2.05054	0.0403115	0.991583
XLOC_028936	23.8775	0.88567	0.431803	2.0511	0.0402575	0.991583
XLOC_029140	107.246	0.735641	0.358359	2.05281	0.0400915	0.991583
XLOC_012787	8.32407	0.884849	0.431961	2.04845	0.0405163	0.993859
XLOC_015996	125.038	-0.886291	0.432564	-2.04892	0.0404695	0.993859
XLOC_004675	1469.47	0.661428	0.3232	2.0465	0.0407073	0.994949
XLOC_006418	281.095	0.669272	0.327024	2.04655	0.0407021	0.994949
XLOC_010555	1114.88	-0.374391	0.183065	-2.04513	0.0408421	0.994949
XLOC_012823	219.188	0.807961	0.394923	2.04587	0.0407693	0.994949
XLOC_015345	7.55958	-0.850437	0.415822	-2.0452	0.0408356	0.994949
XLOC_025796	555.489	-0.78663	0.38479	-2.04431	0.0409229	0.995546
XLOC_005499	2016.57	0.412773	0.202139	2.04203	0.0411488	0.998296
XLOC_019105	192.22	0.704433	0.344902	2.04241	0.0411105	0.998296
XLOC_015300	26.6172	-0.880308	0.431296	-2.04108	0.0412433	0.999218
XLOC_000001	104.347	-0.00941995	0.268189	-0.0351244	0.971981	0.999601
XLOC_000002	1158.3	-0.0801838	0.315818	-0.253893	0.799579	0.999601
XLOC_000003	18.6447	0.0894732	0.418699	0.213694	0.830786	0.999601
XLOC_000004	130.719	0.754678	0.425374	1.77415	0.0760377	0.999601
XLOC_000006	87.861	-0.0419753	0.393963	-0.106546	0.915149	0.999601
XLOC_000008	1143.42	0.0626667	0.307842	0.203568	0.838691	0.999601
XLOC_000009	3064.87	-0.164347	0.194338	-0.845676	0.397733	0.999601
XLOC_000010	55.7259	0.00912351	0.360432	0.0253127	0.979806	0.999601
XLOC_000011	28.6385	0.732932	0.375834	1.95015	0.0511583	0.999601
XLOC_000012	419.934	0.127628	0.378473	0.337219	0.735952	0.999601
XLOC_000014	194.531	-0.0740341	0.261177	-0.283463	0.776822	0.999601
XLOC_000015	306.298	-0.505459	0.272654	-1.85385	0.0637607	0.999601
XLOC_000017	399.901	0.194896	0.235686	0.826928	0.408278	0.999601
XLOC_000018	476.63	0.163853	0.333539	0.491256	0.623246	0.999601
XLOC_000019	3277	0.102483	0.217504	0.47118	0.637512	0.999601
XLOC_000021	665.905	0.295245	0.304228	0.970474	0.33181	0.999601
XLOC_000022	384.874	-0.026803	0.226564	-0.118302	0.905829	0.999601
XLOC_000023	16.1619	0.105359	0.428107	0.246105	0.805601	0.999601
XLOC_000024	24.7543	-0.309908	0.426245	-0.727065	0.467186	0.999601
XLOC_000025	234.721	-0.226606	0.262518	-0.8632	0.388027	0.999601
XLOC_000026	330.118	0.152423	0.236892	0.643427	0.519947	0.999601
XLOC_000027	4231.06	-0.166743	0.236658	-0.704571	0.481077	0.999601
XLOC_000028	622.595	-0.121504	0.191717	-0.633767	0.526233	0.999601
XLOC_000029	34.7719	-0.075552	0.36826	-0.20516	0.837447	0.999601
XLOC_000030	132.946	0.376182	0.343122	1.09635	0.272925	0.999601
XLOC_000032	59.2801	0.0915577	0.372536	0.245769	0.805861	0.999601
XLOC_000033	75.3518	-0.438959	0.335565	-1.30812	0.190833	0.999601
XLOC_000038	10.4943	0.047899	0.423254	0.113168	0.909897	0.999601
XLOC_000041	11.5592	-0.318035	0.432526	-0.735298	0.462158	0.999601
XLOC_000042	29.8173	-0.165757	0.428586	-0.386753	0.698939	0.999601
XLOC_000043	132.43	-0.0935275	0.282808	-0.330711	0.740863	0.999601
XLOC_000044	353.754	-0.260775	0.314659	-0.828755	0.407243	0.999601
XLOC_000045	364.732	-0.104439	0.248547	-0.420198	0.674341	0.999601
XLOC_000046	908.862	0.02197	0.306645	0.0716463	0.942883	0.999601
XLOC_000047	130.993	-0.323269	0.335414	-0.963791	0.335151	0.999601
XLOC_000048	281.101	-0.0745006	0.281717	-0.264451	0.791432	0.999601
XLOC_000049	295.189	0.200089	0.284381	0.703595	0.481685	0.999601
XLOC_000050	215.276	0.0736529	0.262732	0.280334	0.779221	0.999601
XLOC_000057	467.743	0.157599	0.317116	0.496975	0.619207	0.999601
XLOC_000061	422.491	0.0123771	0.290273	0.0426395	0.965989	0.999601
XLOC_000062	428.331	0.0453275	0.268244	0.168978	0.865814	0.999601
XLOC_000067	208.279	0.337933	0.29525	1.14457	0.252389	0.999601
XLOC_000068	386.974	0.0344866	0.291775	0.118196	0.905913	0.999601
XLOC_000069	19.7482	0.265539	0.409362	0.648666	0.516554	0.999601
XLOC_000070	465.724	0.0196345	0.288902	0.0679626	0.945815	0.999601
XLOC_000071	544.772	0.319215	0.358518	0.890373	0.373265	0.999601
XLOC_000073	521.718	-0.168031	0.25601	-0.656346	0.511602	0.999601
XLOC_000074	96.1004	-0.453654	0.404844	-1.12056	0.262474	0.999601
XLOC_000075	23.6547	-0.387497	0.406028	-0.954359	0.339902	0.999601
XLOC_000076	782.422	-0.35585	0.356577	-0.997961	0.318298	0.999601
XLOC_000077	983.427	-0.308115	0.208655	-1.47667	0.139763	0.999601
XLOC_000078	18.9518	-0.208921	0.414849	-0.503607	0.614537	0.999601
XLOC_000079	103.901	-0.211148	0.425319	-0.496445	0.619581	0.999601
XLOC_000080	17.5106	0.037305	0.431132	0.086528	0.931047	0.999601
XLOC_000081	399.656	0.209043	0.326351	0.640548	0.521817	0.999601
XLOC_000082	1204.26	0.370574	0.286701	1.29255	0.196168	0.999601
XLOC_000083	578.681	0.491522	0.36283	1.35469	0.175516	0.999601
XLOC_000084	790.232	0.113655	0.384012	0.295967	0.767255	0.999601
XLOC_000085	98.1762	0.393016	0.336063	1.16947	0.242214	0.999601
XLOC_000086	210.576	-0.0300616	0.287127	-0.104698	0.916616	0.999601
XLOC_000087	715.135	0.271994	0.293984	0.925198	0.354863	0.999601
XLOC_000088	184.795	0.0647269	0.2631	0.246016	0.80567	0.999601
XLOC_000089	221.037	-0.128308	0.263673	-0.486617	0.626529	0.999601
XLOC_000090	524.513	0.0167569	0.250222	0.0669681	0.946607	0.999601
XLOC_000091	136.375	0.382789	0.236361	1.61951	0.105338	0.999601
XLOC_000098	1748.66	0.0285138	0.201437	0.141552	0.887434	0.999601
XLOC_000099	22.3115	-0.527561	0.429704	-1.22773	0.219548	0.999601
XLOC_000100	191.299	-0.542664	0.286786	-1.89223	0.0584606	0.999601
XLOC_000102	10.2845	-0.0271046	0.431282	-0.0628467	0.949889	0.999601
XLOC_000103	9.57376	0.132254	0.431676	0.306373	0.75932	0.999601
XLOC_000104	1474.71	-0.135201	0.388618	-0.347902	0.727914	0.999601
XLOC_000105	19.6181	0.175078	0.428148	0.408919	0.682599	0.999601
XLOC_000107	234.37	-0.0468133	0.229425	-0.204046	0.838318	0.999601
XLOC_000108	297.949	0.20658	0.325271	0.6351	0.525363	0.999601
XLOC_000109	1308.51	-0.289886	0.392488	-0.738585	0.460159	0.999601
XLOC_000110	3536.42	-0.241743	0.345104	-0.700493	0.48362	0.999601
XLOC_000111	1889.87	-0.15896	0.242808	-0.654672	0.512679	0.999601
XLOC_000112	154.316	-0.324688	0.337287	-0.962645	0.335726	0.999601
XLOC_000113	376.547	-0.398253	0.195767	-2.03432	0.0419192	0.999601
XLOC_000114	45.1004	0.186772	0.360626	0.51791	0.604521	0.999601
XLOC_000115	227.93	-0.322934	0.2929	-1.10254	0.270226	0.999601
XLOC_000120	27.0998	0.245915	0.362101	0.679133	0.497053	0.999601
XLOC_000121	133.334	0.0312562	0.335772	0.0930878	0.925834	0.999601
XLOC_000124	157.19	0.43583	0.300005	1.45274	0.146295	0.999601
XLOC_000125	547.261	0.0548315	0.251959	0.217621	0.827724	0.999601
XLOC_000126	834.019	0.158982	0.363397	0.437487	0.661758	0.999601
XLOC_000127	7.86462	0.202178	0.426989	0.473496	0.635859	0.999601
XLOC_000128	51.8211	0.212242	0.337473	0.628916	0.529404	0.999601
XLOC_000140	186.081	0.0354323	0.239806	0.147754	0.882537	0.999601
XLOC_000141	237.554	0.206195	0.326707	0.631132	0.527954	0.999601
XLOC_000142	188.951	0.250828	0.30027	0.835344	0.403524	0.999601
XLOC_000143	4279.12	-0.110932	0.227622	-0.487351	0.62601	0.999601
XLOC_000144	453.393	0.0307577	0.414354	0.0742305	0.940827	0.999601
XLOC_000145	2400.68	0.0199701	0.184029	0.108516	0.913587	0.999601
XLOC_000146	2032.91	0.115046	0.225206	0.51085	0.609456	0.999601
XLOC_000147	907.507	-0.236878	0.233491	-1.01451	0.310341	0.999601
XLOC_000148	462.077	0.0733598	0.274652	0.267101	0.789392	0.999601
XLOC_000149	2610.09	0.125985	0.208932	0.602996	0.546511	0.999601
XLOC_000150	22.6701	0.259395	0.418012	0.620545	0.534899	0.999601
XLOC_000151	10762.9	-0.212719	0.254902	-0.834514	0.403991	0.999601
XLOC_000152	12.6354	0.12206	0.430175	0.283745	0.776606	0.999601
XLOC_000153	1061.85	0.233745	0.266496	0.877104	0.38043	0.999601
XLOC_000154	1123.49	0.0663316	0.427231	0.155259	0.876617	0.999601
XLOC_000155	212.362	-0.157772	0.255422	-0.617693	0.536778	0.999601
XLOC_000156	1136.76	-0.451841	0.393338	-1.14873	0.250666	0.999601
XLOC_000157	52.9525	0.0493144	0.347738	0.141815	0.887226	0.999601
XLOC_000158	163.071	0.0818954	0.393963	0.207876	0.835326	0.999601
XLOC_000159	733.472	0.0484886	0.192183	0.252304	0.800806	0.999601
XLOC_000160	14.0725	-0.0720902	0.430919	-0.167294	0.867139	0.999601
XLOC_000161	42.8809	0.173191	0.362203	0.478162	0.632535	0.999601
XLOC_000163	358.129	0.176412	0.332771	0.530131	0.596021	0.999601
XLOC_000164	115.785	-0.307629	0.347488	-0.885294	0.375998	0.999601
XLOC_000165	214.479	-0.0688461	0.225982	-0.304653	0.76063	0.999601
XLOC_000166	506.923	0.0304982	0.233534	0.130594	0.896096	0.999601
XLOC_000167	77.2528	-0.0455927	0.293779	-0.155194	0.876669	0.999601
XLOC_000168	1049.33	0.0856461	0.225679	0.379504	0.704314	0.999601
XLOC_000170	556.567	-0.377569	0.248598	-1.51879	0.128816	0.999601
XLOC_000171	28386.9	-0.273428	0.394319	-0.693419	0.488047	0.999601
XLOC_000172	142.707	-0.0438403	0.315542	-0.138936	0.889501	0.999601
XLOC_000173	523.859	0.207489	0.410092	0.505957	0.612887	0.999601
XLOC_000175	13.169	0.125448	0.427082	0.293733	0.768962	0.999601
XLOC_000179	150.859	0.414241	0.285802	1.4494	0.147227	0.999601
XLOC_000181	95.09	-0.511467	0.378574	-1.35104	0.176683	0.999601
XLOC_000183	2348.58	-0.165003	0.335115	-0.492377	0.622453	0.999601
XLOC_000184	81.3881	-0.100678	0.395411	-0.254615	0.79902	0.999601
XLOC_000185	1592.12	-0.225704	0.286923	-0.786637	0.431494	0.999601
XLOC_000186	105.997	0.133913	0.297701	0.449823	0.652838	0.999601
XLOC_000189	224.138	0.114241	0.3887	0.293905	0.768831	0.999601
XLOC_000190	82.2589	0.274341	0.319797	0.857858	0.390971	0.999601
XLOC_000191	10347.2	-0.3351	0.238104	-1.40737	0.159317	0.999601
XLOC_000193	170.335	-0.114052	0.261321	-0.436443	0.662515	0.999601
XLOC_000194	62.9626	0.403076	0.334577	1.20473	0.228307	0.999601
XLOC_000197	336.87	-0.288375	0.330833	-0.871663	0.383392	0.999601
XLOC_000198	54.8166	0.240102	0.375183	0.639959	0.522199	0.999601
XLOC_000199	824.607	0.00496191	0.206043	0.0240819	0.980787	0.999601
XLOC_000202	612.44	0.138268	0.189374	0.730134	0.465308	0.999601
XLOC_000203	44.167	-0.199768	0.362775	-0.550666	0.581862	0.999601
XLOC_000209	744.958	-0.390674	0.353208	-1.10607	0.268695	0.999601
XLOC_000213	5584.93	-0.381132	0.432199	-0.881844	0.377861	0.999601
XLOC_000214	1493.36	-0.0548625	0.373767	-0.146783	0.883304	0.999601
XLOC_000217	4190.8	0.218368	0.250699	0.871038	0.383733	0.999601
XLOC_000219	13.6587	0.27585	0.394269	0.69965	0.484146	0.999601
XLOC_000220	1297.07	0.0367982	0.200368	0.183653	0.854286	0.999601
XLOC_000224	920.938	0.729492	0.384256	1.89845	0.0576366	0.999601
XLOC_000225	140.014	0.0167386	0.328106	0.0510159	0.959313	0.999601
XLOC_000226	366	0.317062	0.279359	1.13496	0.256392	0.999601
XLOC_000227	7244.86	-0.0315373	0.287686	-0.109624	0.912708	0.999601
XLOC_000228	302.176	-0.0564684	0.245214	-0.230282	0.817873	0.999601
XLOC_000229	759.113	0.128426	0.235576	0.545158	0.585645	0.999601
XLOC_000230	51.4461	0.249154	0.43258	0.575973	0.564633	0.999601
XLOC_000231	32.8527	-0.00596313	0.391225	-0.0152422	0.987839	0.999601
XLOC_000232	129.152	0.0133583	0.37657	0.0354738	0.971702	0.999601
XLOC_000233	540.893	-0.0211764	0.248619	-0.0851761	0.932121	0.999601
XLOC_000235	12.6082	-0.0242757	0.429421	-0.0565313	0.954919	0.999601
XLOC_000236	30.5225	0.099654	0.394226	0.252784	0.800435	0.999601
XLOC_000237	112.33	-0.0792329	0.372236	-0.212857	0.831439	0.999601
XLOC_000238	530.317	-0.0743496	0.314651	-0.236292	0.813206	0.999601
XLOC_000239	233.46	0.168777	0.322106	0.523979	0.600293	0.999601
XLOC_000240	647.998	0.160721	0.20005	0.803404	0.421741	0.999601
XLOC_000241	4438.86	0.709871	0.363768	1.95144	0.0510051	0.999601
XLOC_000242	586.957	0.307616	0.302353	1.01741	0.30896	0.999601
XLOC_000243	7.73747	0.15015	0.431603	0.347889	0.727924	0.999601
XLOC_000250	2260.56	-0.0892795	0.37975	-0.235101	0.814131	0.999601
XLOC_000251	549.569	0.279139	0.288848	0.966389	0.33385	0.999601
XLOC_000254	50.505	0.304469	0.361854	0.841413	0.400117	0.999601
XLOC_000260	80.9752	-0.0389859	0.349946	-0.111405	0.911295	0.999601
XLOC_000262	40.6796	-0.100761	0.417919	-0.241102	0.809476	0.999601
XLOC_000263	9.78726	-0.097498	0.432495	-0.225431	0.821644	0.999601
XLOC_000264	148.032	-0.347574	0.390933	-0.889086	0.373957	0.999601
XLOC_000265	3693.95	-0.130094	0.190029	-0.684601	0.493596	0.999601
XLOC_000269	13.9845	-0.015745	0.431387	-0.0364985	0.970885	0.999601
XLOC_000271	9.62271	0.720836	0.428241	1.68325	0.0923268	0.999601
XLOC_000273	154.301	-0.525677	0.29973	-1.75384	0.0794581	0.999601
XLOC_000275	8.56274	0.445448	0.426815	1.04366	0.296644	0.999601
XLOC_000279	73.5137	-0.235557	0.416377	-0.565731	0.571577	0.999601
XLOC_000281	22.5676	0.063987	0.424691	0.150667	0.880238	0.999601
XLOC_000283	7.59876	-0.0611713	0.395182	-0.154793	0.876985	0.999601
XLOC_000284	8.2622	-0.0426278	0.432309	-0.0986049	0.921452	0.999601
XLOC_000286	140.51	-0.0738505	0.32338	-0.228371	0.819358	0.999601
XLOC_000287	9.57675	-0.407858	0.427091	-0.954966	0.339595	0.999601
XLOC_000289	47.72	0.573295	0.43258	1.32529	0.185074	0.999601
XLOC_000291	55.2546	-0.134762	0.392591	-0.343262	0.731401	0.999601
XLOC_000295	12.7942	0.287807	0.432394	0.665612	0.505659	0.999601
XLOC_000298	13.0591	-0.303937	0.432206	-0.703222	0.481918	0.999601
XLOC_000299	500.557	0.190967	0.276977	0.689469	0.490528	0.999601
XLOC_000300	376.289	0.315048	0.326139	0.965995	0.334047	0.999601
XLOC_000301	7.65162	0.200876	0.430742	0.466348	0.640966	0.999601
XLOC_000302	910.106	0.0677872	0.265707	0.25512	0.79863	0.999601
XLOC_000304	1004.8	0.0029131	0.425462	0.00684691	0.994537	0.999601
XLOC_000305	1070.5	0.134767	0.30378	0.443635	0.657307	0.999601
XLOC_000306	813.807	0.231747	0.239375	0.968131	0.332979	0.999601
XLOC_000307	319.376	0.322722	0.256243	1.25944	0.207872	0.999601
XLOC_000308	73.5149	0.52573	0.341353	1.54014	0.123527	0.999601
XLOC_000309	3649.09	-0.0575488	0.293135	-0.196322	0.844358	0.999601
XLOC_000310	355.908	0.0225037	0.289228	0.0778062	0.937982	0.999601
XLOC_000311	166.984	0.0358538	0.334448	0.107203	0.914628	0.999601
XLOC_000312	254.386	-0.181546	0.386041	-0.470277	0.638157	0.999601
XLOC_000313	168.014	-0.113921	0.293247	-0.388479	0.697661	0.999601
XLOC_000314	1124.51	-0.0149468	0.183335	-0.0815271	0.935023	0.999601
XLOC_000315	493.532	-0.0760577	0.190894	-0.398428	0.690315	0.999601
XLOC_000316	915.527	-0.20478	0.235385	-0.86998	0.384311	0.999601
XLOC_000317	2490.01	-0.394465	0.21538	-1.83149	0.0670282	0.999601
XLOC_000318	3602.92	-0.219175	0.176639	-1.2408	0.214678	0.999601
XLOC_000319	2178.75	-0.187875	0.226058	-0.831091	0.405922	0.999601
XLOC_000320	30.058	-0.30433	0.396605	-0.767338	0.442881	0.999601
XLOC_000322	61.6906	-0.0272223	0.417317	-0.0652315	0.94799	0.999601
XLOC_000323	95.7607	-0.140134	0.308292	-0.454551	0.649432	0.999601
XLOC_000324	15719.1	-0.233345	0.26429	-0.88291	0.377285	0.999601
XLOC_000326	147.932	0.216314	0.405726	0.533153	0.593928	0.999601
XLOC_000327	322.051	0.107074	0.227723	0.470196	0.638215	0.999601
XLOC_000328	556.856	0.0674112	0.276528	0.243777	0.807404	0.999601
XLOC_000329	267.807	0.0302523	0.311034	0.0972636	0.922517	0.999601
XLOC_000333	247.879	0.2747	0.24737	1.11048	0.266791	0.999601
XLOC_000334	81.4866	0.0544937	0.288079	0.189162	0.849966	0.999601
XLOC_000336	64.6544	0.0828851	0.424178	0.195402	0.845079	0.999601
XLOC_000338	2277.84	0.0375918	0.231866	0.162127	0.871205	0.999601
XLOC_000340	282.146	-0.0888257	0.373132	-0.238055	0.811839	0.999601
XLOC_000341	14.9824	-0.832895	0.432532	-1.92563	0.054151	0.999601
XLOC_000342	535.787	-0.177708	0.403635	-0.44027	0.659742	0.999601
XLOC_000345	2635.35	-0.0516075	0.27083	-0.190553	0.848876	0.999601
XLOC_000347	11.5577	0.537254	0.429621	1.25053	0.211106	0.999601
XLOC_000348	27.3859	-0.665652	0.383004	-1.73797	0.0822154	0.999601
XLOC_000350	721.072	-0.17655	0.272185	-0.648641	0.516571	0.999601
XLOC_000351	164.007	0.376084	0.269669	1.39462	0.163132	0.999601
XLOC_000352	482.675	-0.108435	0.239229	-0.453271	0.650354	0.999601
XLOC_000353	312.782	0.324672	0.323201	1.00455	0.315113	0.999601
XLOC_000354	3898.54	-0.154177	0.31156	-0.494854	0.620703	0.999601
XLOC_000355	46.2216	0.194115	0.360791	0.538026	0.590559	0.999601
XLOC_000356	740.775	-0.0749131	0.27029	-0.277158	0.781659	0.999601
XLOC_000357	1669.6	-0.00307162	0.175546	-0.0174975	0.98604	0.999601
XLOC_000359	583.965	0.217684	0.276225	0.788068	0.430657	0.999601
XLOC_000360	384.513	0.151208	0.255822	0.591067	0.554476	0.999601
XLOC_000361	233.918	0.145877	0.413117	0.353112	0.724004	0.999601
XLOC_000362	51.4741	0.207717	0.417776	0.497197	0.61905	0.999601
XLOC_000363	67.867	-0.471689	0.427737	-1.10276	0.270133	0.999601
XLOC_000364	280.464	0.164701	0.248485	0.662821	0.507445	0.999601
XLOC_000365	9057.96	-0.00317245	0.258987	-0.0122494	0.990227	0.999601
XLOC_000366	63.0141	-0.0667234	0.363165	-0.183728	0.854227	0.999601
XLOC_000367	1288.16	-0.136548	0.342868	-0.398251	0.690445	0.999601
XLOC_000368	228.839	0.12647	0.303152	0.417185	0.676543	0.999601
XLOC_000369	311.526	-0.422965	0.390997	-1.08176	0.27936	0.999601
XLOC_000370	7357.28	-0.289872	0.264	-1.098	0.272205	0.999601
XLOC_000371	33.4569	-0.0316233	0.42175	-0.074981	0.94023	0.999601
XLOC_000373	305.981	0.00914846	0.253833	0.0360413	0.971249	0.999601
XLOC_000374	855.581	0.00659482	0.24173	0.0272818	0.978235	0.999601
XLOC_000375	653.347	-0.396632	0.299246	-1.32544	0.185026	0.999601
XLOC_000377	9.08522	-0.287715	0.431462	-0.666839	0.504875	0.999601
XLOC_000378	234.404	-0.240329	0.306668	-0.783679	0.433229	0.999601
XLOC_000379	373.761	0.259846	0.365153	0.711608	0.476708	0.999601
XLOC_000380	96.914	0.111418	0.314577	0.354184	0.723201	0.999601
XLOC_000381	656.877	0.398113	0.377373	1.05496	0.291444	0.999601
XLOC_000382	607.54	0.443076	0.31154	1.42221	0.154965	0.999601
XLOC_000383	982.823	0.159922	0.220861	0.724084	0.469014	0.999601
XLOC_000384	2099.57	-0.166598	0.205172	-0.811991	0.416797	0.999601
XLOC_000386	340.384	-0.0477533	0.343958	-0.138835	0.889581	0.999601
XLOC_000388	1329.4	-0.0780364	0.211659	-0.368689	0.71236	0.999601
XLOC_000389	541.743	0.107096	0.213304	0.50208	0.615611	0.999601
XLOC_000390	429.052	0.100493	0.234541	0.428465	0.668313	0.999601
XLOC_000391	12.7901	0.0359807	0.425164	0.0846278	0.932557	0.999601
XLOC_000393	252.048	0.329021	0.226904	1.45005	0.147045	0.999601
XLOC_000394	847.342	0.286716	0.222543	1.28837	0.197619	0.999601
XLOC_000395	64.7621	0.213424	0.310514	0.687324	0.491878	0.999601
XLOC_000396	381.404	0.0739944	0.27317	0.270873	0.786489	0.999601
XLOC_000397	170.181	0.0773013	0.263754	0.293081	0.76946	0.999601
XLOC_000398	20.029	-0.0382137	0.418055	-0.0914082	0.927168	0.999601
XLOC_000399	2620.83	-0.0643002	0.211799	-0.303591	0.761439	0.999601
XLOC_000400	460.532	-0.128141	0.205656	-0.623083	0.53323	0.999601
XLOC_000402	721.845	-0.537092	0.264839	-2.028	0.0425606	0.999601
XLOC_000403	381.746	-0.115425	0.328964	-0.350873	0.725683	0.999601
XLOC_000404	4565.05	-0.180515	0.206138	-0.8757	0.381193	0.999601
XLOC_000405	665.027	-0.435201	0.260889	-1.66815	0.0952862	0.999601
XLOC_000406	70.8149	-0.473441	0.307426	-1.54002	0.123556	0.999601
XLOC_000407	92.7906	0.261026	0.301089	0.86694	0.385975	0.999601
XLOC_000408	54.1387	0.224436	0.38546	0.582256	0.560394	0.999601
XLOC_000410	26.962	-0.120015	0.405896	-0.29568	0.767475	0.999601
XLOC_000411	961.04	0.0724158	0.326858	0.221551	0.824663	0.999601
XLOC_000412	58.6981	-0.179347	0.332446	-0.539476	0.589558	0.999601
XLOC_000413	156.217	0.0701595	0.243058	0.288653	0.772847	0.999601
XLOC_000414	359.754	0.286981	0.294042	0.975988	0.329071	0.999601
XLOC_000415	41.9617	-0.298617	0.391703	-0.762356	0.445847	0.999601
XLOC_000416	182.921	-0.40286	0.319301	-1.2617	0.207058	0.999601
XLOC_000417	35.9809	0.0457958	0.349106	0.13118	0.895633	0.999601
XLOC_000418	244.177	-0.168148	0.304682	-0.551882	0.58103	0.999601
XLOC_000423	1567.91	-0.0542314	0.24772	-0.218922	0.826711	0.999601
XLOC_000425	1279.27	-0.0161214	0.307951	-0.0523505	0.958249	0.999601
XLOC_000426	108.28	0.365967	0.377762	0.968778	0.332656	0.999601
XLOC_000428	98.5293	-0.204996	0.432578	-0.473894	0.635575	0.999601
XLOC_000429	217.759	-0.351321	0.398438	-0.881746	0.377914	0.999601
XLOC_000430	26.536	0.246076	0.405269	0.607192	0.543723	0.999601
XLOC_000431	4099.36	0.164086	0.225794	0.726708	0.467405	0.999601
XLOC_000432	15.2905	0.611425	0.419826	1.45638	0.145288	0.999601
XLOC_000433	64.5291	0.0340572	0.362324	0.0939966	0.925112	0.999601
XLOC_000435	83.9008	0.214101	0.353599	0.60549	0.544853	0.999601
XLOC_000436	885.093	0.0578458	0.232481	0.24882	0.8035	0.999601
XLOC_000437	535.515	-0.0683733	0.248801	-0.274811	0.783461	0.999601
XLOC_000438	761.881	-0.212848	0.248247	-0.857404	0.391222	0.999601
XLOC_000439	423.782	0.21375	0.345587	0.618514	0.536237	0.999601
XLOC_000440	404.737	-0.129827	0.241001	-0.5387	0.590094	0.999601
XLOC_000441	32597	0.0585511	0.215964	0.271115	0.786303	0.999601
XLOC_000443	1405.86	-0.0874218	0.241458	-0.362057	0.717309	0.999601
XLOC_000444	3178.65	-0.0366835	0.198775	-0.184548	0.853584	0.999601
XLOC_000445	231.168	0.253249	0.361663	0.700236	0.48378	0.999601
XLOC_000446	1999.51	-0.421715	0.295617	-1.42656	0.153707	0.999601
XLOC_000447	36.5917	0.40278	0.395251	1.01905	0.30818	0.999601
XLOC_000451	155.294	0.115908	0.243271	0.476457	0.633749	0.999601
XLOC_000453	196.708	0.0648648	0.274447	0.236347	0.813163	0.999601
XLOC_000454	1002.77	-0.549264	0.322244	-1.70449	0.0882889	0.999601
XLOC_000455	135.301	-0.0428794	0.294724	-0.14549	0.884324	0.999601
XLOC_000456	906.532	-0.139526	0.248281	-0.56197	0.574136	0.999601
XLOC_000457	132.519	-0.188704	0.329033	-0.573511	0.566299	0.999601
XLOC_000458	112.928	-0.285287	0.396153	-0.720144	0.471436	0.999601
XLOC_000459	100.853	-0.599288	0.429242	-1.39616	0.162668	0.999601
XLOC_000460	45.334	0.0235003	0.335318	0.0700835	0.944127	0.999601
XLOC_000461	640.084	-0.48476	0.256219	-1.89198	0.0584939	0.999601
XLOC_000465	162.412	-0.185612	0.280209	-0.662407	0.50771	0.999601
XLOC_000466	32.8249	-0.442322	0.419336	-1.05482	0.291509	0.999601
XLOC_000467	29.9325	0.152812	0.429531	0.355765	0.722016	0.999601
XLOC_000474	193.307	-0.13458	0.305762	-0.440145	0.659832	0.999601
XLOC_000476	4124.9	-0.284347	0.316976	-0.897063	0.369685	0.999601
XLOC_000477	191.105	0.464366	0.425068	1.09245	0.274635	0.999601
XLOC_000478	11018.8	0.137077	0.396935	0.345338	0.72984	0.999601
XLOC_000483	56.7654	-0.531589	0.330204	-1.60988	0.107424	0.999601
XLOC_000484	753.272	0.0383057	0.28207	0.135802	0.891978	0.999601
XLOC_000485	357.038	0.11372	0.225152	0.505079	0.613503	0.999601
XLOC_000486	1129.44	-0.320062	0.275711	-1.16086	0.245699	0.999601
XLOC_000487	63.2981	-0.466412	0.431927	-1.07984	0.280213	0.999601
XLOC_000492	21.2916	0.29699	0.426498	0.696344	0.486213	0.999601
XLOC_000493	265.759	0.140659	0.277059	0.507686	0.611674	0.999601
XLOC_000495	150.862	-0.532157	0.412979	-1.28858	0.197544	0.999601
XLOC_000498	9413.07	-0.0922803	0.266017	-0.346896	0.728669	0.999601
XLOC_000499	47.2863	0.312599	0.391561	0.79834	0.424673	0.999601
XLOC_000500	850.987	-0.00962953	0.282769	-0.0340544	0.972834	0.999601
XLOC_000501	48.8722	0.296492	0.38687	0.766385	0.443447	0.999601
XLOC_000502	43.7929	0.16324	0.407664	0.400428	0.688841	0.999601
XLOC_000503	463.003	-0.110771	0.236382	-0.468609	0.639349	0.999601
XLOC_000504	18.2081	-0.739169	0.429711	-1.72015	0.0854046	0.999601
XLOC_000507	82.6243	-0.148197	0.344136	-0.430637	0.666733	0.999601
XLOC_000509	761.674	0.101062	0.264004	0.382803	0.701866	0.999601
XLOC_000510	74.5487	0.106542	0.411053	0.259192	0.795487	0.999601
XLOC_000513	597.774	-0.172968	0.397686	-0.434937	0.663608	0.999601
XLOC_000514	64.2629	0.301825	0.318229	0.948451	0.3429	0.999601
XLOC_000515	1333.07	-0.387197	0.254451	-1.52169	0.128086	0.999601
XLOC_000518	11.1103	0.446059	0.428882	1.04005	0.298317	0.999601
XLOC_000519	288.033	-0.0668495	0.242389	-0.275794	0.782706	0.999601
XLOC_000520	483.763	-0.110404	0.225843	-0.488855	0.624945	0.999601
XLOC_000521	65.0158	0.185304	0.352246	0.526065	0.598843	0.999601
XLOC_000522	342.685	0.284308	0.274675	1.03507	0.300636	0.999601
XLOC_000524	885.068	-0.129947	0.322573	-0.402846	0.687061	0.999601
XLOC_000525	210.858	0.305625	0.379687	0.80494	0.420854	0.999601
XLOC_000526	1714.26	-0.247626	0.329385	-0.751783	0.452182	0.999601
XLOC_000527	4166.9	-0.277461	0.225365	-1.23116	0.218263	0.999601
XLOC_000528	5001.25	-0.255838	0.277882	-0.920671	0.357222	0.999601
XLOC_000529	5304.25	-0.155308	0.252773	-0.614419	0.538939	0.999601
XLOC_000530	7985.69	-0.187944	0.26635	-0.70563	0.480418	0.999601
XLOC_000531	880.246	-0.366827	0.359629	-1.02001	0.307721	0.999601
XLOC_000532	135.158	0.326288	0.316896	1.02964	0.30318	0.999601
XLOC_000533	492.776	0.116916	0.256783	0.455309	0.648887	0.999601
XLOC_000534	136.456	-0.326211	0.307592	-1.06053	0.288902	0.999601
XLOC_000543	340.167	-0.0452463	0.390611	-0.115835	0.907784	0.999601
XLOC_000544	39.7314	0.134591	0.382813	0.351585	0.725149	0.999601
XLOC_000545	72.6488	0.311884	0.377049	0.82717	0.408141	0.999601
XLOC_000547	23.9522	-0.015642	0.397807	-0.0393205	0.968635	0.999601
XLOC_000549	10.6211	-0.155152	0.38902	-0.398828	0.69002	0.999601
XLOC_000550	10.3336	-0.757911	0.422021	-1.79591	0.072509	0.999601
XLOC_000558	8.16957	-0.1827	0.409599	-0.446045	0.655565	0.999601
XLOC_000559	630.314	-0.222279	0.292835	-0.759058	0.447818	0.999601
XLOC_000560	74.029	-0.0581311	0.368615	-0.157701	0.874692	0.999601
XLOC_000561	61.1147	0.52679	0.335365	1.5708	0.11623	0.999601
XLOC_000562	439.512	-0.237278	0.246948	-0.96084	0.336633	0.999601
XLOC_000563	245.577	-0.0751119	0.229523	-0.327252	0.743478	0.999601
XLOC_000564	99.5386	-0.0989439	0.321922	-0.307354	0.758574	0.999601
XLOC_000565	732.704	-0.177497	0.215789	-0.822547	0.410766	0.999601
XLOC_000566	991.513	0.0438188	0.26187	0.16733	0.86711	0.999601
XLOC_000567	203.655	0.401741	0.292385	1.37401	0.169437	0.999601
XLOC_000568	226.494	0.0518762	0.313062	0.165706	0.868388	0.999601
XLOC_000569	1238.65	0.0548482	0.193958	0.282784	0.777343	0.999601
XLOC_000570	27.7736	0.481608	0.397781	1.21074	0.225996	0.999601
XLOC_000571	146.186	0.3561	0.395104	0.901281	0.367439	0.999601
XLOC_000572	224.82	0.169731	0.219415	0.773564	0.439189	0.999601
XLOC_000573	401.316	-0.591296	0.332458	-1.77856	0.0753121	0.999601
XLOC_000574	32.5476	0.117217	0.369759	0.317011	0.751236	0.999601
XLOC_000575	709.369	0.135975	0.280494	0.484771	0.627838	0.999601
XLOC_000576	181.538	0.378149	0.318029	1.18904	0.234424	0.999601
XLOC_000577	536.747	0.156117	0.214896	0.726477	0.467546	0.999601
XLOC_000578	962.51	0.0223778	0.314347	0.0711881	0.943248	0.999601
XLOC_000582	95.3612	0.401777	0.323477	1.24206	0.214216	0.999601
XLOC_000583	445.41	0.342581	0.288137	1.18895	0.234459	0.999601
XLOC_000584	118.205	0.231227	0.316232	0.731192	0.464662	0.999601
XLOC_000585	701.922	0.0121185	0.238799	0.0507479	0.959526	0.999601
XLOC_000588	232.84	-0.586521	0.421746	-1.3907	0.164318	0.999601
XLOC_000589	371.299	0.110987	0.249714	0.444458	0.656711	0.999601
XLOC_000591	60.3688	-0.00158918	0.301622	-0.00526877	0.995796	0.999601
XLOC_000592	52.3717	0.427342	0.428524	0.997243	0.318647	0.999601
XLOC_000593	89662.8	0.215603	0.345099	0.624756	0.532131	0.999601
XLOC_000594	308.788	0.201126	0.248423	0.809611	0.418164	0.999601
XLOC_000595	137.799	0.219564	0.330739	0.663858	0.506781	0.999601
XLOC_000596	201.617	0.302041	0.28337	1.06589	0.286474	0.999601
XLOC_000597	98.4412	0.383908	0.323139	1.18806	0.23481	0.999601
XLOC_000598	304.672	0.175861	0.346408	0.507669	0.611686	0.999601
XLOC_000601	753.705	0.105119	0.218042	0.482106	0.62973	0.999601
XLOC_000603	271.365	0.284664	0.356693	0.798066	0.424832	0.999601
XLOC_000605	16.4185	0.0893346	0.409044	0.218399	0.827118	0.999601
XLOC_000606	14593.2	-0.177184	0.210012	-0.843684	0.398846	0.999601
XLOC_000607	1936.4	-0.154842	0.218774	-0.70777	0.479088	0.999601
XLOC_000608	8372.82	-0.153815	0.248142	-0.619866	0.535346	0.999601
XLOC_000609	8.3643	-0.556192	0.427471	-1.30112	0.193217	0.999601
XLOC_000610	9.46602	-0.710005	0.432569	-1.64137	0.100721	0.999601
XLOC_000611	8.23304	-0.631816	0.37919	-1.66623	0.0956681	0.999601
XLOC_000613	889.591	-0.406126	0.302598	-1.34213	0.179554	0.999601
XLOC_000614	57.2649	-0.210541	0.368924	-0.570688	0.568211	0.999601
XLOC_000622	10.2956	-0.277471	0.430962	-0.643841	0.519678	0.999601
XLOC_000628	144.841	0.063084	0.297975	0.211709	0.832334	0.999601
XLOC_000629	110.831	0.194903	0.312939	0.622813	0.533407	0.999601
XLOC_000630	322.129	0.0621175	0.199786	0.310921	0.755861	0.999601
XLOC_000631	1160.03	-0.0569802	0.242737	-0.23474	0.81441	0.999601
XLOC_000632	137.702	0.129156	0.275695	0.468475	0.639445	0.999601
XLOC_000634	93.9548	0.105408	0.284333	0.37072	0.710846	0.999601
XLOC_000635	204.644	-0.17282	0.386002	-0.447719	0.654356	0.999601
XLOC_000636	439.178	0.0648431	0.204457	0.317148	0.751131	0.999601
XLOC_000637	62.5207	0.346729	0.332608	1.04246	0.297201	0.999601
XLOC_000638	3252.58	0.701886	0.396807	1.76884	0.0769211	0.999601
XLOC_000639	52.6139	0.512787	0.427396	1.1998	0.230219	0.999601
XLOC_000640	18.4646	0.198115	0.431228	0.459421	0.645932	0.999601
XLOC_000641	1881.61	-0.248512	0.358467	-0.693264	0.488144	0.999601
XLOC_000642	64.3379	0.12683	0.3017	0.420383	0.674205	0.999601
XLOC_000643	55.9387	-0.234456	0.367141	-0.638599	0.523084	0.999601
XLOC_000644	98.0753	0.261348	0.327504	0.798	0.42487	0.999601
XLOC_000645	85.3388	0.212072	0.339825	0.624062	0.532587	0.999601
XLOC_000648	726.879	-0.148092	0.389513	-0.380199	0.703798	0.999601
XLOC_000649	472.252	0.219306	0.288223	0.760889	0.446723	0.999601
XLOC_000650	15927.1	-0.313055	0.296458	-1.05599	0.290975	0.999601
XLOC_000651	1031.65	0.751944	0.369165	2.03688	0.0416623	0.999601
XLOC_000652	81.8757	-0.0272313	0.372993	-0.0730073	0.9418	0.999601
XLOC_000657	11085.2	-0.247243	0.422845	-0.584713	0.558741	0.999601
XLOC_000658	2221.3	0.105004	0.209304	0.501681	0.615892	0.999601
XLOC_000660	917.653	0.176898	0.316004	0.559797	0.575618	0.999601
XLOC_000661	250.047	0.475412	0.391539	1.21421	0.224666	0.999601
XLOC_000662	301.301	0.275152	0.256323	1.07346	0.283064	0.999601
XLOC_000663	8.03738	-0.0194307	0.372241	-0.0521991	0.95837	0.999601
XLOC_000666	205.317	-0.114265	0.247842	-0.461039	0.644771	0.999601
XLOC_000667	3593.43	-0.248322	0.341089	-0.728027	0.466597	0.999601
XLOC_000668	63.8769	0.14233	0.292437	0.486703	0.626469	0.999601
XLOC_000672	662.654	-0.0624347	0.220357	-0.283334	0.776921	0.999601
XLOC_000673	20.4345	-0.0479955	0.402958	-0.119108	0.90519	0.999601
XLOC_000674	320.792	0.310263	0.335419	0.925	0.354966	0.999601
XLOC_000675	592.717	0.323759	0.210292	1.53957	0.123665	0.999601
XLOC_000676	595.617	-0.0767882	0.194044	-0.395726	0.692307	0.999601
XLOC_000677	217.081	0.0394756	0.271571	0.14536	0.884427	0.999601
XLOC_000678	511.031	-0.0788914	0.301211	-0.261914	0.793387	0.999601
XLOC_000679	642.834	0.0644221	0.260149	0.247636	0.804416	0.999601
XLOC_000680	51.8932	-0.113235	0.386805	-0.292745	0.769717	0.999601
XLOC_000681	80.93	0.109058	0.333834	0.326683	0.743907	0.999601
XLOC_000684	13.6641	0.221654	0.432124	0.512942	0.607992	0.999601
XLOC_000685	244.002	-0.0214259	0.305478	-0.070139	0.944083	0.999601
XLOC_000686	96.5073	-0.0302015	0.38253	-0.0789521	0.937071	0.999601
XLOC_000687	6846.01	-0.340574	0.430606	-0.790919	0.428991	0.999601
XLOC_000688	398.83	0.220697	0.250594	0.880693	0.378484	0.999601
XLOC_000689	1359.7	-0.158595	0.279293	-0.567844	0.570141	0.999601
XLOC_000693	171.229	-0.0441437	0.267353	-0.165114	0.868854	0.999601
XLOC_000703	1384.26	-0.154632	0.281568	-0.549181	0.582881	0.999601
XLOC_000706	22.1659	-0.267732	0.423695	-0.631898	0.527454	0.999601
XLOC_000707	969.774	0.272634	0.382792	0.712225	0.476325	0.999601
XLOC_000709	30.6803	-0.0963799	0.192853	-0.499757	0.617246	0.999601
XLOC_000714	9.44238	-0.279281	0.425137	-0.65692	0.511233	0.999601
XLOC_000715	76.0216	0.0967399	0.383268	0.252408	0.800726	0.999601
XLOC_000717	7802.14	0.785349	0.421299	1.86411	0.062306	0.999601
XLOC_000718	144.314	-0.16526	0.247438	-0.667882	0.504209	0.999601
XLOC_000721	395.373	0.445642	0.432293	1.03088	0.302598	0.999601
XLOC_000725	264.734	-0.354441	0.427848	-0.828427	0.407429	0.999601
XLOC_000727	169.644	0.186196	0.305663	0.609155	0.542422	0.999601
XLOC_000729	26.8252	0.150619	0.41534	0.36264	0.716874	0.999601
XLOC_000730	242.444	-0.240456	0.278483	-0.86345	0.38789	0.999601
XLOC_000731	97.6632	0.407509	0.306351	1.3302	0.183451	0.999601
XLOC_000732	15111.1	-0.117635	0.255845	-0.459791	0.645666	0.999601
XLOC_000733	10.2616	0.174651	0.43162	0.40464	0.685742	0.999601
XLOC_000734	185.675	0.0743734	0.247815	0.300117	0.764088	0.999601
XLOC_000737	61.0797	0.198655	0.390463	0.508767	0.610916	0.999601
XLOC_000738	9.35034	0.195794	0.430373	0.454941	0.649151	0.999601
XLOC_000739	822.924	0.723075	0.43059	1.67926	0.0931005	0.999601
XLOC_000740	245.522	0.33667	0.432578	0.778288	0.436399	0.999601
XLOC_000743	702.18	-0.108751	0.263308	-0.413019	0.679593	0.999601
XLOC_000744	412.37	0.324746	0.375371	0.865133	0.386966	0.999601
XLOC_000745	306.508	0.231011	0.245122	0.94243	0.345973	0.999601
XLOC_000746	200.552	0.501443	0.247366	2.02713	0.0426495	0.999601
XLOC_000752	658.039	0.542173	0.416683	1.30116	0.193203	0.999601
XLOC_000753	182.596	-0.370014	0.351554	-1.05251	0.292565	0.999601
XLOC_000755	2080.48	-0.314392	0.199712	-1.57423	0.115435	0.999601
XLOC_000756	2439.52	-0.194652	0.274797	-0.708349	0.478728	0.999601
XLOC_000758	408.174	-0.0225761	0.246118	-0.0917287	0.926914	0.999601
XLOC_000761	467.963	0.344917	0.285726	1.20716	0.22737	0.999601
XLOC_000762	96.0137	0.338527	0.29452	1.14942	0.250383	0.999601
XLOC_000763	201.405	0.132582	0.34969	0.379141	0.704583	0.999601
XLOC_000764	272.098	0.17152	0.268362	0.639136	0.522734	0.999601
XLOC_000765	32.61	0.303263	0.427806	0.708879	0.4784	0.999601
XLOC_000766	504.099	0.130451	0.306418	0.425729	0.670306	0.999601
XLOC_000767	1096.04	-0.0958395	0.251496	-0.381078	0.703146	0.999601
XLOC_000768	1340.95	-0.192414	0.183831	-1.04669	0.295243	0.999601
XLOC_000770	45.7077	-0.0720163	0.359224	-0.200477	0.841107	0.999601
XLOC_000771	13.4075	0.491153	0.406113	1.2094	0.22651	0.999601
XLOC_000773	1590.51	0.119119	0.189304	0.629251	0.529185	0.999601
XLOC_000776	30.6063	0.279105	0.419188	0.665824	0.505524	0.999601
XLOC_000777	876.397	0.202126	0.295221	0.684661	0.493558	0.999601
XLOC_000779	25.4264	0.280788	0.39719	0.706935	0.479607	0.999601
XLOC_000790	18.1908	-0.0635756	0.403328	-0.157628	0.87475	0.999601
XLOC_000791	8.50519	-0.49579	0.43174	-1.14835	0.250823	0.999601
XLOC_000801	17.3976	0.100782	0.321411	0.313559	0.753856	0.999601
XLOC_000802	39.9413	-0.757355	0.426923	-1.77399	0.0760654	0.999601
XLOC_000806	43.5391	0.715503	0.432567	1.65408	0.0981104	0.999601
XLOC_000807	13.426	0.856414	0.429533	1.99382	0.0461713	0.999601
XLOC_000817	1192.94	0.0463025	0.210687	0.219769	0.826051	0.999601
XLOC_000822	1388.57	-0.012773	0.202105	-0.0632001	0.949607	0.999601
XLOC_000828	590.361	-0.550182	0.281918	-1.95157	0.0509898	0.999601
XLOC_000829	183.779	-0.0653267	0.348986	-0.18719	0.851512	0.999601
XLOC_000830	133.756	-0.00233908	0.388948	-0.00601385	0.995202	0.999601
XLOC_000832	275.554	0.244919	0.38722	0.632506	0.527057	0.999601
XLOC_000833	155.853	0.309447	0.284822	1.08646	0.277276	0.999601
XLOC_000834	229.382	0.176524	0.257615	0.685224	0.493202	0.999601
XLOC_000835	732.885	0.208854	0.296506	0.704384	0.481194	0.999601
XLOC_000837	18.589	0.0158555	0.427186	0.0371161	0.970392	0.999601
XLOC_000838	167.992	-0.129964	0.41091	-0.316284	0.751787	0.999601
XLOC_000839	159.143	-0.57738	0.351058	-1.64468	0.100035	0.999601
XLOC_000840	35.9344	0.198864	0.37873	0.525082	0.599527	0.999601
XLOC_000841	1024	0.309266	0.223849	1.38158	0.167099	0.999601
XLOC_000842	2958.63	0.0711261	0.209672	0.339225	0.73444	0.999601
XLOC_000843	87.1741	0.375674	0.428019	0.877705	0.380104	0.999601
XLOC_000844	905.022	0.105401	0.409396	0.257454	0.796829	0.999601
XLOC_000845	26.4223	0.146424	0.399234	0.366762	0.713796	0.999601
XLOC_000846	1884.75	-0.140453	0.220498	-0.636982	0.524137	0.999601
XLOC_000847	463.434	0.0440132	0.226251	0.194532	0.845759	0.999601
XLOC_000848	393.479	-0.108098	0.305564	-0.353767	0.723514	0.999601
XLOC_000849	2838.17	-0.131869	0.345353	-0.381838	0.702581	0.999601
XLOC_000850	78.3197	0.225488	0.314887	0.716093	0.473934	0.999601
XLOC_000851	727.577	-0.10058	0.220474	-0.456199	0.648247	0.999601
XLOC_000852	186.496	0.0336039	0.413389	0.0812889	0.935212	0.999601
XLOC_000853	1052.72	-0.0731196	0.277946	-0.263072	0.792495	0.999601
XLOC_000854	68.5481	0.381705	0.383365	0.995671	0.31941	0.999601
XLOC_000855	176.786	-0.0768449	0.226366	-0.339472	0.734254	0.999601
XLOC_000856	456.766	0.114	0.195247	0.583878	0.559302	0.999601
XLOC_000857	2191.73	-0.122307	0.221109	-0.553151	0.58016	0.999601
XLOC_000858	726.129	0.0200286	0.236606	0.0846494	0.93254	0.999601
XLOC_000859	659.722	-0.148814	0.279281	-0.532845	0.594141	0.999601
XLOC_000860	3371.01	-0.0776236	0.271912	-0.285474	0.775281	0.999601
XLOC_000861	1981.15	-0.181987	0.23425	-0.776893	0.437222	0.999601
XLOC_000862	445.196	-0.00721514	0.261369	-0.0276052	0.977977	0.999601
XLOC_000864	524.38	0.229894	0.203034	1.1323	0.25751	0.999601
XLOC_000866	1377.23	0.00352579	0.255917	0.0137771	0.989008	0.999601
XLOC_000867	453.297	-0.40838	0.236732	-1.72507	0.084514	0.999601
XLOC_000868	73.3106	-0.375227	0.384575	-0.975694	0.329216	0.999601
XLOC_000870	297.859	0.426273	0.308735	1.38071	0.167368	0.999601
XLOC_000871	786.102	-0.0176223	0.20824	-0.084625	0.93256	0.999601
XLOC_000872	126.564	0.540016	0.34743	1.55432	0.120109	0.999601
XLOC_000873	203.14	0.351609	0.275317	1.2771	0.201565	0.999601
XLOC_000874	104.981	-0.514173	0.418462	-1.22872	0.219177	0.999601
XLOC_000877	22.0494	-0.141242	0.40953	-0.344888	0.730179	0.999601
XLOC_000879	201.105	-0.178263	0.304803	-0.584846	0.558652	0.999601
XLOC_000880	3150.21	0.0804741	0.233853	0.344122	0.730755	0.999601
XLOC_000881	258.121	0.0638706	0.237921	0.268453	0.788351	0.999601
XLOC_000882	3325.14	0.0961671	0.274693	0.350089	0.726272	0.999601
XLOC_000885	213.695	-0.172504	0.309343	-0.557646	0.577086	0.999601
XLOC_000887	773.135	-0.0921743	0.279336	-0.329976	0.741418	0.999601
XLOC_000888	235.064	0.350573	0.332148	1.05547	0.291209	0.999601
XLOC_000889	236.141	-0.00864289	0.35419	-0.0244018	0.980532	0.999601
XLOC_000890	142.708	0.0862689	0.290137	0.297338	0.766209	0.999601
XLOC_000891	132.631	0.325883	0.294511	1.10652	0.2685	0.999601
XLOC_000892	167.719	-0.116974	0.382914	-0.305485	0.759997	0.999601
XLOC_000893	500.697	-0.13764	0.240163	-0.573109	0.566571	0.999601
XLOC_000894	564.808	0.246749	0.218614	1.1287	0.259026	0.999601
XLOC_000898	15.6061	-0.316021	0.432334	-0.730965	0.4648	0.999601
XLOC_000901	357.787	-0.215363	0.269864	-0.798043	0.424846	0.999601
XLOC_000905	12.7298	-0.538627	0.416975	-1.29175	0.196444	0.999601
XLOC_000906	20.7958	-0.787778	0.402535	-1.95704	0.0503425	0.999601
XLOC_000910	29.4393	0.330667	0.42678	0.774796	0.43846	0.999601
XLOC_000914	13.1116	0.205637	0.424284	0.484668	0.627912	0.999601
XLOC_000915	63.9615	0.440459	0.36978	1.19114	0.2336	0.999601
XLOC_000916	36.4013	0.289994	0.380815	0.76151	0.446353	0.999601
XLOC_000918	12.3628	-0.0560351	0.346648	-0.161648	0.871583	0.999601
XLOC_000920	17.2066	-0.548217	0.431645	-1.27006	0.204062	0.999601
XLOC_000921	425.11	0.383257	0.321352	1.19264	0.233011	0.999601
XLOC_000923	9744.69	0.242938	0.261205	0.930065	0.352337	0.999601
XLOC_000924	9.57562	-0.039567	0.430158	-0.0919825	0.926712	0.999601
XLOC_000926	421.501	0.0100085	0.281423	0.0355637	0.97163	0.999601
XLOC_000927	160.399	0.574073	0.300105	1.91291	0.0557601	0.999601
XLOC_000928	356.092	0.0515662	0.246104	0.20953	0.834035	0.999601
XLOC_000929	3698.48	0.0566914	0.276244	0.205222	0.837398	0.999601
XLOC_000930	112.293	-0.0246074	0.277921	-0.088541	0.929447	0.999601
XLOC_000932	1098.66	-0.276944	0.237844	-1.16439	0.244264	0.999601
XLOC_000933	209.356	0.0310227	0.278527	0.111382	0.911314	0.999601
XLOC_000934	929.971	0.311455	0.333524	0.933831	0.350391	0.999601
XLOC_000935	2433.82	-0.356784	0.290051	-1.23007	0.21867	0.999601
XLOC_000937	99.5445	-0.702753	0.417321	-1.68396	0.0921891	0.999601
XLOC_000939	270.559	0.00652971	0.266419	0.0245092	0.980446	0.999601
XLOC_000941	713.954	-0.17226	0.357618	-0.481686	0.630029	0.999601
XLOC_000945	8.45042	0.126429	0.43066	0.293571	0.769086	0.999601
XLOC_000947	185.364	0.399972	0.282126	1.41771	0.156276	0.999601
XLOC_000949	897.57	-0.00818158	0.227483	-0.0359656	0.97131	0.999601
XLOC_000950	67.6244	0.468473	0.381475	1.22806	0.219425	0.999601
XLOC_000951	1123.05	0.158437	0.194002	0.816677	0.414113	0.999601
XLOC_000952	1230.5	-0.264307	0.260057	-1.01634	0.309467	0.999601
XLOC_000955	91.9468	0.115238	0.313881	0.36714	0.713515	0.999601
XLOC_000956	3345.95	-0.0368689	0.214101	-0.172203	0.863278	0.999601
XLOC_000958	8.60968	-0.23759	0.428713	-0.554193	0.579447	0.999601
XLOC_000966	307.302	-0.155916	0.382129	-0.40802	0.683259	0.999601
XLOC_000969	20.4229	0.338126	0.406957	0.830865	0.40605	0.999601
XLOC_000976	30.8958	-0.389562	0.428598	-0.90892	0.363392	0.999601
XLOC_000978	188.54	-0.347739	0.371227	-0.93673	0.348898	0.999601
XLOC_000986	674.394	0.187707	0.232192	0.808412	0.418853	0.999601
XLOC_000987	85.3797	0.666743	0.351253	1.89819	0.0576715	0.999601
XLOC_000990	13194.2	-0.126925	0.238166	-0.532926	0.594085	0.999601
XLOC_000991	1393	0.258137	0.257771	1.00142	0.316624	0.999601
XLOC_000992	203.293	-0.47119	0.426042	-1.10597	0.268739	0.999601
XLOC_000995	1827.5	-0.353537	0.262679	-1.34589	0.178338	0.999601
XLOC_000996	7940.41	-0.251682	0.23067	-1.09109	0.275233	0.999601
XLOC_000997	222.099	-0.166327	0.304947	-0.54543	0.585458	0.999601
XLOC_001000	137.002	0.121677	0.409622	0.297047	0.766431	0.999601
XLOC_001002	98.9819	-0.410468	0.341247	-1.20285	0.229036	0.999601
XLOC_001013	7035.26	-0.0118524	0.183669	-0.064531	0.948547	0.999601
XLOC_001014	2728.28	0.0363035	0.277231	0.130951	0.895814	0.999601
XLOC_001015	18.462	-0.288513	0.416509	-0.692694	0.488501	0.999601
XLOC_001016	1745.92	-0.0948989	0.196834	-0.482127	0.629716	0.999601
XLOC_001017	579.069	0.622022	0.383245	1.62304	0.104581	0.999601
XLOC_001018	142.996	0.257505	0.360748	0.713809	0.475345	0.999601
XLOC_001020	225.311	-0.0785035	0.279912	-0.280458	0.779126	0.999601
XLOC_001021	478.696	-0.73092	0.3915	-1.86697	0.0619056	0.999601
XLOC_001023	501.556	0.325449	0.252016	1.29138	0.196572	0.999601
XLOC_001025	2880.52	0.0134524	0.247646	0.0543211	0.956679	0.999601
XLOC_001026	764.231	0.0540116	0.25605	0.210942	0.832933	0.999601
XLOC_001028	129.201	-0.30185	0.361637	-0.834677	0.4039	0.999601
XLOC_001029	8431.02	0.0344837	0.188232	0.183197	0.854643	0.999601
XLOC_001030	17.3345	0.50744	0.42172	1.20326	0.228875	0.999601
XLOC_001031	14.6016	0.321354	0.430328	0.746764	0.455206	0.999601
XLOC_001037	62.8686	0.0374404	0.404034	0.0926665	0.926169	0.999601
XLOC_001041	14.4272	0.265756	0.431702	0.615601	0.538158	0.999601
XLOC_001042	16.2545	0.259802	0.423714	0.613154	0.539774	0.999601
XLOC_001043	22.7414	0.243317	0.422674	0.575663	0.564843	0.999601
XLOC_001044	406.339	0.410869	0.253593	1.62019	0.105191	0.999601
XLOC_001046	74.5938	-0.398047	0.418053	-0.952144	0.341024	0.999601
XLOC_001047	90.1168	-0.367491	0.366939	-1.00151	0.316582	0.999601
XLOC_001048	24.9678	-0.124388	0.430896	-0.288673	0.772831	0.999601
XLOC_001054	2884.13	-0.393805	0.406135	-0.969639	0.332227	0.999601
XLOC_001055	9278.62	0.050171	0.426815	0.117547	0.906426	0.999601
XLOC_001056	19.8645	0.250996	0.395408	0.634776	0.525574	0.999601
XLOC_001057	2713.88	0.254826	0.43245	0.58926	0.555687	0.999601
XLOC_001058	2080.63	-0.186032	0.217449	-0.855522	0.392262	0.999601
XLOC_001059	721.537	0.0720845	0.356918	0.201964	0.839945	0.999601
XLOC_001060	20.7075	0.0992986	0.421477	0.235597	0.813746	0.999601
XLOC_001062	488.021	0.21204	0.265699	0.798044	0.424845	0.999601
XLOC_001063	481.659	0.191892	0.206279	0.930255	0.352239	0.999601
XLOC_001064	981.431	-0.0804213	0.226742	-0.354682	0.722828	0.999601
XLOC_001065	30.2142	0.488547	0.424273	1.15149	0.24953	0.999601
XLOC_001067	897.706	0.0880135	0.281902	0.312213	0.754879	0.999601
XLOC_001070	1148.25	-0.253287	0.263545	-0.961079	0.336513	0.999601
XLOC_001071	349.117	-0.100441	0.261486	-0.384117	0.700892	0.999601
XLOC_001078	387.754	0.38282	0.342062	1.11915	0.263075	0.999601
XLOC_001079	276.087	-0.138742	0.238109	-0.582682	0.560108	0.999601
XLOC_001080	2110.92	0.154318	0.234939	0.656842	0.511283	0.999601
XLOC_001081	1058.46	-0.165713	0.287423	-0.576549	0.564244	0.999601
XLOC_001082	2396.12	-0.00730645	0.180501	-0.0404787	0.967712	0.999601
XLOC_001083	1931.34	0.0152583	0.278786	0.0547313	0.956353	0.999601
XLOC_001084	117.23	-0.232614	0.356966	-0.651641	0.514633	0.999601
XLOC_001085	13.089	-0.341146	0.431276	-0.791015	0.428935	0.999601
XLOC_001086	70.7166	0.336973	0.359956	0.936151	0.349195	0.999601
XLOC_001087	1363.17	-0.290945	0.229077	-1.27007	0.204058	0.999601
XLOC_001089	19.2851	0.197833	0.42985	0.460238	0.645345	0.999601
XLOC_001090	49.3034	-0.487659	0.388651	-1.25475	0.209571	0.999601
XLOC_001094	11.6112	0.38506	0.429054	0.897462	0.369472	0.999601
XLOC_001095	7.8304	0.23688	0.398245	0.594811	0.55197	0.999601
XLOC_001096	15.3462	-0.0465511	0.42616	-0.109234	0.913017	0.999601
XLOC_001097	54.3966	0.388071	0.432195	0.897908	0.369235	0.999601
XLOC_001105	354.076	0.173795	0.424128	0.409771	0.681974	0.999601
XLOC_001109	20.9103	-0.148454	0.426	-0.348483	0.727477	0.999601
XLOC_001110	664.016	-0.452649	0.424409	-1.06654	0.28618	0.999601
XLOC_001113	72.7085	0.115918	0.339738	0.341197	0.732955	0.999601
XLOC_001114	437.998	-0.234715	0.320211	-0.732999	0.463559	0.999601
XLOC_001115	2181.66	0.110381	0.239448	0.460982	0.644811	0.999601
XLOC_001116	4110.92	0.0867389	0.285966	0.303319	0.761647	0.999601
XLOC_001120	1154.47	0.15381	0.240034	0.640782	0.521664	0.999601
XLOC_001122	67.3722	-0.843134	0.432325	-1.95023	0.0511483	0.999601
XLOC_001123	327.871	-0.414369	0.399791	-1.03647	0.299985	0.999601
XLOC_001124	24.5315	0.389577	0.423915	0.918999	0.358096	0.999601
XLOC_001125	128.475	-0.405209	0.274658	-1.47532	0.140127	0.999601
XLOC_001126	501.656	0.123745	0.293509	0.421606	0.673313	0.999601
XLOC_001127	7.88281	0.107402	0.428196	0.250824	0.80195	0.999601
XLOC_001132	722.005	0.149792	0.19421	0.771291	0.440534	0.999601
XLOC_001135	250.39	0.427301	0.377502	1.13192	0.25767	0.999601
XLOC_001136	1031	-0.119816	0.203403	-0.589057	0.555823	0.999601
XLOC_001137	1093.85	-0.0896829	0.26541	-0.337903	0.735436	0.999601
XLOC_001138	12.23	0.373371	0.419873	0.889247	0.37387	0.999601
XLOC_001139	1895.15	0.0799648	0.19717	0.405562	0.685064	0.999601
XLOC_001140	1937.61	-0.0906465	0.220581	-0.410944	0.681114	0.999601
XLOC_001141	182.049	-0.038326	0.367455	-0.104301	0.91693	0.999601
XLOC_001142	1166.17	-0.0604184	0.22783	-0.265191	0.790862	0.999601
XLOC_001143	823.273	-0.0331607	0.326857	-0.101453	0.919191	0.999601
XLOC_001144	127.198	-0.0744584	0.282271	-0.263783	0.791947	0.999601
XLOC_001145	15.2746	0.300673	0.419283	0.717112	0.473305	0.999601
XLOC_001148	13.613	0.321385	0.431982	0.743979	0.456889	0.999601
XLOC_001149	591.198	0.00240714	0.382891	0.00628676	0.994984	0.999601
XLOC_001150	23.3169	-0.406753	0.424727	-0.957681	0.338224	0.999601
XLOC_001156	18.1443	0.250867	0.414223	0.605634	0.544758	0.999601
XLOC_001157	12.3242	0.159736	0.425586	0.375332	0.707414	0.999601
XLOC_001159	10.0934	0.500983	0.432373	1.15868	0.246586	0.999601
XLOC_001162	13.9434	0.520019	0.414347	1.25503	0.209467	0.999601
XLOC_001163	57.6799	0.302649	0.392464	0.771151	0.440617	0.999601
XLOC_001164	20.0101	0.24114	0.411183	0.586455	0.55757	0.999601
XLOC_001166	239.355	-0.459447	0.430529	-1.06717	0.285895	0.999601
XLOC_001172	29.3991	-0.473273	0.431856	-1.0959	0.27312	0.999601
XLOC_001181	609.321	-0.0168986	0.237007	-0.0713	0.943159	0.999601
XLOC_001182	1452.35	0.0416104	0.304728	0.136549	0.891387	0.999601
XLOC_001184	6162.83	-0.144577	0.276951	-0.522033	0.601647	0.999601
XLOC_001185	1111.37	-0.253347	0.3113	-0.813836	0.415739	0.999601
XLOC_001187	1928.15	-0.139284	0.247873	-0.561918	0.574172	0.999601
XLOC_001188	44.5261	0.0439213	0.35528	0.123624	0.901613	0.999601
XLOC_001192	875.908	0.592995	0.360512	1.64487	0.0999966	0.999601
XLOC_001193	1285.48	-0.00094552	0.184142	-0.00513474	0.995903	0.999601
XLOC_001194	995.038	-0.250989	0.180799	-1.38822	0.165069	0.999601
XLOC_001195	24.877	-0.232151	0.404585	-0.573801	0.566103	0.999601
XLOC_001196	107.431	-0.48206	0.426998	-1.12895	0.258918	0.999601
XLOC_001197	611.107	0.334319	0.247556	1.35048	0.176863	0.999601
XLOC_001198	491.042	0.289019	0.289939	0.996825	0.318849	0.999601
XLOC_001199	756.838	-0.000555961	0.217103	-0.00256081	0.997957	0.999601
XLOC_001200	109.339	0.136684	0.350806	0.389628	0.696812	0.999601
XLOC_001201	134.829	0.179666	0.291114	0.617167	0.537124	0.999601
XLOC_001204	137.58	0.264392	0.358189	0.738136	0.460432	0.999601
XLOC_001206	1379.34	0.0327037	0.238733	0.136989	0.89104	0.999601
XLOC_001207	1479.83	-0.0264362	0.199706	-0.132376	0.894687	0.999601
XLOC_001210	1982.53	-0.290851	0.20075	-1.44882	0.147387	0.999601
XLOC_001211	201.439	0.118212	0.28868	0.409491	0.68218	0.999601
XLOC_001212	710.449	-0.0342078	0.242344	-0.141154	0.887748	0.999601
XLOC_001216	2684.39	0.121909	0.275496	0.442507	0.658123	0.999601
XLOC_001217	1338.11	-0.104159	0.253955	-0.410149	0.681697	0.999601
XLOC_001218	893.319	0.166427	0.230316	0.722604	0.469923	0.999601
XLOC_001224	143.229	0.810507	0.397729	2.03784	0.0415662	0.999601
XLOC_001225	214.694	0.330463	0.303571	1.08858	0.276338	0.999601
XLOC_001226	658.771	-0.0326772	0.254333	-0.128482	0.897768	0.999601
XLOC_001227	72.2585	0.347077	0.394855	0.878998	0.379402	0.999601
XLOC_001228	247.738	0.359184	0.304828	1.17832	0.23867	0.999601
XLOC_001232	44.2525	0.249305	0.390873	0.637815	0.523594	0.999601
XLOC_001250	22.5583	-0.370413	0.380831	-0.972645	0.33073	0.999601
XLOC_001251	12.3103	-0.639874	0.375947	-1.70203	0.088749	0.999601
XLOC_001253	1538.39	-0.370002	0.31559	-1.17242	0.24103	0.999601
XLOC_001254	621.639	-0.0822726	0.293426	-0.280386	0.779181	0.999601
XLOC_001255	5573.19	0.0581271	0.336264	0.172862	0.86276	0.999601
XLOC_001256	1041.45	0.456702	0.285697	1.59855	0.10992	0.999601
XLOC_001257	558.665	-0.00981196	0.193773	-0.0506364	0.959615	0.999601
XLOC_001258	486.26	0.247102	0.277218	0.891364	0.372734	0.999601
XLOC_001259	116.102	0.201758	0.365423	0.552122	0.580864	0.999601
XLOC_001260	218.31	-0.608635	0.415698	-1.46413	0.143159	0.999601
XLOC_001261	432.208	0.196412	0.303773	0.646576	0.517906	0.999601
XLOC_001262	642.023	0.0873961	0.277738	0.314671	0.753012	0.999601
XLOC_001264	703.403	0.062753	0.323723	0.193848	0.846295	0.999601
XLOC_001265	621.321	0.084111	0.283389	0.296804	0.766616	0.999601
XLOC_001266	415.94	0.176605	0.299684	0.589306	0.555656	0.999601
XLOC_001267	871.434	0.00881709	0.337795	0.0261019	0.979176	0.999601
XLOC_001268	116.919	0.242219	0.353174	0.685834	0.492818	0.999601
XLOC_001270	12.6504	0.212131	0.428605	0.494934	0.620647	0.999601
XLOC_001272	99.4763	0.167353	0.395845	0.422775	0.672459	0.999601
XLOC_001273	57.7422	0.162992	0.390355	0.417547	0.676278	0.999601
XLOC_001274	1127.17	-0.157204	0.298957	-0.525842	0.598998	0.999601
XLOC_001275	14214.3	-0.23706	0.276296	-0.857993	0.390896	0.999601
XLOC_001277	50.7976	-0.0526192	0.375159	-0.140259	0.888456	0.999601
XLOC_001278	438.345	-0.341456	0.270315	-1.26318	0.206526	0.999601
XLOC_001279	1348.23	-0.154706	0.17442	-0.886972	0.375094	0.999601
XLOC_001280	689.945	0.190391	0.288243	0.660524	0.508918	0.999601
XLOC_001282	345.199	-0.102388	0.264343	-0.387328	0.698513	0.999601
XLOC_001283	6687.16	-0.208059	0.224706	-0.925917	0.354489	0.999601
XLOC_001284	690.557	-0.400284	0.305265	-1.31126	0.189768	0.999601
XLOC_001285	17.4875	-0.487126	0.432121	-1.12729	0.25962	0.999601
XLOC_001286	530.773	-0.290921	0.346062	-0.840661	0.400538	0.999601
XLOC_001290	18.0678	-0.764042	0.424587	-1.7995	0.0719403	0.999601
XLOC_001291	240.909	-0.316039	0.324844	-0.972896	0.330605	0.999601
XLOC_001292	11.2354	0.0158042	0.431291	0.0366439	0.970769	0.999601
XLOC_001293	787.348	0.199277	0.256187	0.777859	0.436652	0.999601
XLOC_001294	602.505	0.257495	0.390269	0.659789	0.509389	0.999601
XLOC_001295	108.243	0.0829367	0.352674	0.235165	0.814081	0.999601
XLOC_001296	34533.8	-0.0267233	0.241967	-0.110442	0.912059	0.999601
XLOC_001297	959.758	-0.430954	0.343329	-1.25522	0.209399	0.999601
XLOC_001298	421.237	0.0840087	0.360261	0.233188	0.815615	0.999601
XLOC_001299	31.5448	-0.338839	0.379684	-0.892424	0.372166	0.999601
XLOC_001300	216.844	0.182239	0.26541	0.686633	0.492314	0.999601
XLOC_001301	1305.68	0.458944	0.240733	1.90645	0.0565921	0.999601
XLOC_001302	384.97	-0.450322	0.404008	-1.11464	0.265006	0.999601
XLOC_001305	262.913	-0.21278	0.246869	-0.861915	0.388735	0.999601
XLOC_001306	228.347	-0.175215	0.219598	-0.797889	0.424935	0.999601
XLOC_001307	137.967	0.131654	0.293012	0.449313	0.653206	0.999601
XLOC_001308	15009.2	0.345593	0.33716	1.02501	0.305358	0.999601
XLOC_001309	1246.41	-0.212711	0.325518	-0.653453	0.513464	0.999601
XLOC_001312	1513.32	0.00261295	0.243234	0.0107425	0.991429	0.999601
XLOC_001316	10.5079	0.444697	0.432517	1.02816	0.303875	0.999601
XLOC_001317	455.967	0.11623	0.241008	0.482265	0.629618	0.999601
XLOC_001318	33.5866	-0.401696	0.409374	-0.981246	0.326472	0.999601
XLOC_001320	763.326	0.0952392	0.261951	0.363577	0.716174	0.999601
XLOC_001321	675.134	0.131135	0.211045	0.621362	0.534362	0.999601
XLOC_001324	5959.55	-0.112071	0.200711	-0.55837	0.576592	0.999601
XLOC_001325	167.09	0.457522	0.428424	1.06792	0.285557	0.999601
XLOC_001326	128.586	0.719812	0.432045	1.66606	0.0957024	0.999601
XLOC_001327	262.494	0.168454	0.268504	0.627382	0.530409	0.999601
XLOC_001328	1875.77	-0.418351	0.358489	-1.16699	0.243216	0.999601
XLOC_001329	419.886	0.386907	0.383068	1.01002	0.312485	0.999601
XLOC_001330	255.526	0.257775	0.285643	0.902438	0.366824	0.999601
XLOC_001331	9.50572	-0.467767	0.403402	-1.15956	0.246229	0.999601
XLOC_001333	820.003	0.0448147	0.210479	0.212917	0.831391	0.999601
XLOC_001334	224.938	0.249014	0.293785	0.847606	0.396657	0.999601
XLOC_001335	151.314	-0.63095	0.351851	-1.79323	0.0729362	0.999601
XLOC_001337	90.8013	-0.213098	0.34362	-0.620155	0.535156	0.999601
XLOC_001338	277.48	0.36832	0.341439	1.07873	0.280708	0.999601
XLOC_001339	401.586	0.247686	0.248403	0.997113	0.31871	0.999601
XLOC_001340	234.422	-0.00222939	0.305426	-0.00729928	0.994176	0.999601
XLOC_001341	14.0405	-0.362138	0.4324	-0.837506	0.402308	0.999601
XLOC_001342	1901.56	-0.248918	0.256312	-0.971153	0.331472	0.999601
XLOC_001343	52.007	-0.182756	0.429757	-0.425255	0.67065	0.999601
XLOC_001344	3641.31	0.0162454	0.385534	0.0421373	0.966389	0.999601
XLOC_001347	3229.99	0.00817337	0.197675	0.0413476	0.967019	0.999601
XLOC_001349	143.858	0.254876	0.346892	0.734742	0.462496	0.999601
XLOC_001356	74.5827	0.115153	0.358132	0.321538	0.747802	0.999601
XLOC_001359	318.984	-0.209466	0.228933	-0.914964	0.360211	0.999601
XLOC_001360	52.9992	0.147284	0.412384	0.357153	0.720977	0.999601
XLOC_001361	1017.16	-0.301807	0.394943	-0.764179	0.444761	0.999601
XLOC_001363	906.419	-0.319619	0.259926	-1.22965	0.218828	0.999601
XLOC_001364	270.464	0.0417895	0.304865	0.137076	0.890971	0.999601
XLOC_001365	438.76	-0.155286	0.232641	-0.667491	0.504459	0.999601
XLOC_001371	1300.01	-0.243761	0.275324	-0.88536	0.375962	0.999601
XLOC_001372	81.8298	-0.183542	0.307173	-0.597521	0.55016	0.999601
XLOC_001373	129.455	-0.464298	0.359643	-1.291	0.196704	0.999601
XLOC_001374	21.0139	-0.359081	0.423123	-0.848646	0.396078	0.999601
XLOC_001375	257.128	-0.53723	0.331551	-1.62036	0.105156	0.999601
XLOC_001376	253.855	-0.133536	0.30768	-0.43401	0.664281	0.999601
XLOC_001377	358.429	0.0947001	0.22204	0.426501	0.669743	0.999601
XLOC_001380	45.636	0.196377	0.381247	0.515091	0.606489	0.999601
XLOC_001381	1198.47	0.108909	0.202028	0.539082	0.58983	0.999601
XLOC_001382	111.789	0.0820923	0.298987	0.274568	0.783648	0.999601
XLOC_001384	437.544	-0.0798789	0.256453	-0.311476	0.755439	0.999601
XLOC_001385	65.5916	-0.246232	0.376735	-0.653595	0.513373	0.999601
XLOC_001386	13.2751	0.372018	0.432568	0.860021	0.389778	0.999601
XLOC_001387	242.573	-0.012897	0.267436	-0.0482247	0.961537	0.999601
XLOC_001388	857.992	0.0780141	0.218335	0.357314	0.720857	0.999601
XLOC_001389	1181.04	-0.138561	0.387011	-0.358028	0.720322	0.999601
XLOC_001390	51.3509	-0.137393	0.367126	-0.37424	0.708226	0.999601
XLOC_001391	151.579	-0.0560197	0.371279	-0.150883	0.880068	0.999601
XLOC_001394	16.534	0.370975	0.421577	0.879971	0.378875	0.999601
XLOC_001397	12597.5	-0.0424005	0.181762	-0.233274	0.815548	0.999601
XLOC_001398	794.382	-0.236151	0.273165	-0.864498	0.387315	0.999601
XLOC_001399	31.4179	-0.0435767	0.404155	-0.107822	0.914137	0.999601
XLOC_001400	764.09	-0.308302	0.272303	-1.1322	0.257549	0.999601
XLOC_001401	13.5625	0.108223	0.432366	0.250303	0.802353	0.999601
XLOC_001402	961.723	-0.0450005	0.290474	-0.154921	0.876884	0.999601
XLOC_001403	580.171	-0.0802608	0.36297	-0.221122	0.824997	0.999601
XLOC_001405	232.551	-0.224369	0.328775	-0.682438	0.494962	0.999601
XLOC_001406	3264.86	-0.217573	0.215795	-1.00824	0.31334	0.999601
XLOC_001407	596.765	-0.164303	0.268812	-0.61122	0.541054	0.999601
XLOC_001408	332.666	-0.310386	0.316061	-0.982044	0.326078	0.999601
XLOC_001409	566.618	-0.401386	0.242532	-1.65498	0.0979292	0.999601
XLOC_001410	55.2989	-0.513712	0.423283	-1.21364	0.224886	0.999601
XLOC_001411	47.8564	-0.305203	0.375599	-0.812576	0.416461	0.999601
XLOC_001412	459.729	-0.148234	0.222719	-0.665567	0.505688	0.999601
XLOC_001413	1999.8	0.0456244	0.313219	0.145663	0.884187	0.999601
XLOC_001414	883.299	0.0870053	0.301679	0.288404	0.773038	0.999601
XLOC_001415	24961.7	-0.200622	0.252817	-0.793545	0.42746	0.999601
XLOC_001416	3022.57	-0.179769	0.317971	-0.565364	0.571826	0.999601
XLOC_001417	4257.22	0.341121	0.394893	0.86383	0.387681	0.999601
XLOC_001419	194.409	-0.588523	0.37841	-1.55525	0.119886	0.999601
XLOC_001421	52.5366	-0.812536	0.406183	-2.00042	0.0454553	0.999601
XLOC_001422	228.645	-0.0585233	0.257944	-0.226884	0.820514	0.999601
XLOC_001423	628.642	0.0615934	0.258726	0.238064	0.811831	0.999601
XLOC_001424	140.802	0.0393749	0.333344	0.118121	0.905972	0.999601
XLOC_001425	52.5734	0.207458	0.354614	0.585025	0.558531	0.999601
XLOC_001428	527.709	0.185918	0.278531	0.667493	0.504457	0.999601
XLOC_001429	8149.24	-0.292634	0.248688	-1.17671	0.239311	0.999601
XLOC_001431	1355.41	-0.111507	0.237215	-0.470069	0.638306	0.999601
XLOC_001432	519.146	0.0784661	0.277457	0.282804	0.777327	0.999601
XLOC_001433	1364.73	-0.322268	0.26848	-1.20034	0.230008	0.999601
XLOC_001434	4164.06	-0.163279	0.185311	-0.881107	0.37826	0.999601
XLOC_001436	126.242	-0.0656096	0.319306	-0.205476	0.8372	0.999601
XLOC_001437	602.285	-0.287347	0.33694	-0.852813	0.393763	0.999601
XLOC_001438	5555.79	-0.466009	0.235078	-1.98236	0.0474387	0.999601
XLOC_001439	315.212	0.196689	0.363112	0.541677	0.588041	0.999601
XLOC_001440	554.472	-0.376436	0.267463	-1.40743	0.1593	0.999601
XLOC_001442	78.4484	0.370226	0.427707	0.865607	0.386706	0.999601
XLOC_001443	387.469	-0.0564647	0.354997	-0.159057	0.873624	0.999601
XLOC_001445	416.189	0.572667	0.376348	1.52164	0.128099	0.999601
XLOC_001447	3461.75	-0.00824054	0.281149	-0.0293102	0.976617	0.999601
XLOC_001448	3239.85	-0.0780015	0.323963	-0.240773	0.809731	0.999601
XLOC_001449	323.092	-0.10029	0.330488	-0.30346	0.761539	0.999601
XLOC_001450	234.965	0.413335	0.347308	1.19011	0.234002	0.999601
XLOC_001451	3981.65	-0.108902	0.240247	-0.45329	0.65034	0.999601
XLOC_001452	179.1	-0.0445206	0.245825	-0.181107	0.856283	0.999601
XLOC_001453	2982.6	-0.176944	0.210326	-0.841284	0.400189	0.999601
XLOC_001454	695.991	-0.231472	0.267592	-0.865019	0.387028	0.999601
XLOC_001455	671.847	0.232113	0.303045	0.765938	0.443713	0.999601
XLOC_001457	63.8185	0.213026	0.354573	0.600796	0.547976	0.999601
XLOC_001458	909.078	-0.0446726	0.282419	-0.158178	0.874316	0.999601
XLOC_001462	148.922	-0.186133	0.265618	-0.700757	0.483455	0.999601
XLOC_001463	2069.07	0.212086	0.392968	0.539703	0.589402	0.999601
XLOC_001464	58.9657	-0.0697093	0.350113	-0.199105	0.84218	0.999601
XLOC_001466	363.114	-0.343978	0.417043	-0.824803	0.409483	0.999601
XLOC_001467	330.892	-0.0224027	0.362191	-0.0618534	0.95068	0.999601
XLOC_001468	1126.35	-0.129749	0.249967	-0.519064	0.603716	0.999601
XLOC_001469	2098.16	0.0725452	0.277963	0.260989	0.794101	0.999601
XLOC_001470	108.22	-0.262731	0.259762	-1.01143	0.311811	0.999601
XLOC_001471	36.9786	-0.462726	0.400791	-1.15453	0.248282	0.999601
XLOC_001472	911.057	-0.025548	0.378775	-0.0674491	0.946224	0.999601
XLOC_001476	27.9193	0.408558	0.424477	0.962499	0.335799	0.999601
XLOC_001477	8.20324	0.358194	0.431214	0.830664	0.406164	0.999601
XLOC_001479	686.504	-0.245783	0.290719	-0.84543	0.397871	0.999601
XLOC_001482	9.54523	0.0215204	0.427973	0.0502845	0.959896	0.999601
XLOC_001483	14.8847	0.0509817	0.421098	0.121068	0.903637	0.999601
XLOC_001484	14.2511	0.0423807	0.431925	0.0981205	0.921837	0.999601
XLOC_001485	13.556	0.212614	0.431976	0.492188	0.622586	0.999601
XLOC_001488	12.7413	-0.00462792	0.43185	-0.0107165	0.99145	0.999601
XLOC_001489	23.5224	-0.186021	0.422794	-0.439981	0.659951	0.999601
XLOC_001491	8.54469	0.493943	0.432581	1.14185	0.253516	0.999601
XLOC_001493	17.0407	-0.627437	0.432459	-1.45086	0.146819	0.999601
XLOC_001495	8.66289	0.0826616	0.430699	0.191924	0.847802	0.999601
XLOC_001499	9.45637	-0.575598	0.432577	-1.33063	0.183312	0.999601
XLOC_001501	39.3843	0.500817	0.342771	1.46108	0.143993	0.999601
XLOC_001504	8.47816	0.216709	0.432116	0.501506	0.616015	0.999601
XLOC_001505	27.5724	0.518108	0.429415	1.20654	0.227608	0.999601
XLOC_001506	12.6641	0.323286	0.432478	0.74752	0.45475	0.999601
XLOC_001507	106.216	-0.029813	0.286338	-0.104118	0.917076	0.999601
XLOC_001509	149.622	-0.511742	0.411971	-1.24218	0.214169	0.999601
XLOC_001510	381.617	0.158654	0.228228	0.695156	0.486957	0.999601
XLOC_001512	653.109	-0.303957	0.365339	-0.831986	0.405417	0.999601
XLOC_001513	152.25	-0.520009	0.317122	-1.63977	0.101052	0.999601
XLOC_001515	1487.59	0.225299	0.353789	0.636817	0.524244	0.999601
XLOC_001516	610.122	0.283915	0.284959	0.996336	0.319087	0.999601
XLOC_001517	1044.6	-0.0630393	0.341256	-0.184727	0.853443	0.999601
XLOC_001519	1265.98	0.112699	0.326796	0.344859	0.7302	0.999601
XLOC_001521	88.7306	0.150239	0.309608	0.485256	0.627495	0.999601
XLOC_001522	26.1935	0.443979	0.427902	1.03757	0.29947	0.999601
XLOC_001523	114.261	0.287622	0.341933	0.841165	0.400255	0.999601
XLOC_001525	876.656	0.146338	0.255844	0.571979	0.567336	0.999601
XLOC_001526	57.1355	-0.128	0.344901	-0.371122	0.710547	0.999601
XLOC_001527	20.6512	-0.253063	0.418926	-0.604075	0.545794	0.999601
XLOC_001528	395.784	0.390274	0.26978	1.44664	0.147999	0.999601
XLOC_001531	8.83747	-0.207617	0.422514	-0.491384	0.623155	0.999601
XLOC_001532	78.2739	-0.735087	0.375018	-1.96014	0.0499796	0.999601
XLOC_001533	192.429	0.186307	0.268321	0.694344	0.487467	0.999601
XLOC_001534	3319.53	-0.257027	0.257782	-0.997074	0.318729	0.999601
XLOC_001536	326.892	0.0623424	0.26402	0.236128	0.813333	0.999601
XLOC_001537	1120.16	-0.390387	0.278617	-1.40116	0.161166	0.999601
XLOC_001538	113.368	-0.0106116	0.294007	-0.0360928	0.971208	0.999601
XLOC_001539	52.2564	-0.322141	0.419909	-0.767168	0.442982	0.999601
XLOC_001540	4438.42	-0.0366433	0.26897	-0.136236	0.891635	0.999601
XLOC_001552	5096.17	0.141275	0.231545	0.610139	0.54177	0.999601
XLOC_001553	28.5221	-0.127836	0.379886	-0.336512	0.736484	0.999601
XLOC_001554	232.073	-0.0179195	0.252061	-0.0710917	0.943325	0.999601
XLOC_001555	7149.4	-0.201375	0.294095	-0.684729	0.493515	0.999601
XLOC_001556	661.496	0.00664178	0.242834	0.0273512	0.97818	0.999601
XLOC_001557	1254.74	-0.0876525	0.400958	-0.218608	0.826956	0.999601
XLOC_001558	552.622	0.297496	0.247025	1.20432	0.228468	0.999601
XLOC_001559	1537.89	0.337865	0.368577	0.916674	0.359313	0.999601
XLOC_001560	119.479	-0.0536871	0.363452	-0.147714	0.882568	0.999601
XLOC_001561	19.0437	-0.174848	0.408249	-0.428287	0.668442	0.999601
XLOC_001562	592.09	0.0548939	0.363499	0.151015	0.879964	0.999601
XLOC_001563	23.3198	-0.331741	0.427249	-0.776459	0.437478	0.999601
XLOC_001564	1038.1	-0.196513	0.265645	-0.739756	0.459448	0.999601
XLOC_001566	253.045	-0.414397	0.358721	-1.15521	0.248005	0.999601
XLOC_001567	324.57	-0.23743	0.357118	-0.664851	0.506146	0.999601
XLOC_001568	652.698	-0.389033	0.240489	-1.61767	0.105734	0.999601
XLOC_001569	787.954	-0.0980155	0.352996	-0.277668	0.781267	0.999601
XLOC_001570	236.492	0.0853461	0.275552	0.309727	0.756768	0.999601
XLOC_001571	1053.3	-0.0925183	0.211771	-0.436878	0.6622	0.999601
XLOC_001573	158.739	-0.0763703	0.364141	-0.209728	0.83388	0.999601
XLOC_001574	15.3834	0.306637	0.423785	0.723568	0.469331	0.999601
XLOC_001577	509.792	-0.062975	0.269683	-0.233515	0.815361	0.999601
XLOC_001582	540.656	0.198886	0.316424	0.628543	0.529648	0.999601
XLOC_001583	219.34	0.56546	0.42827	1.32034	0.186723	0.999601
XLOC_001584	45.7978	0.101045	0.362251	0.278936	0.780294	0.999601
XLOC_001585	670.819	-0.00652104	0.306578	-0.0212704	0.98303	0.999601
XLOC_001588	2421.79	-0.100389	0.25192	-0.398496	0.690264	0.999601
XLOC_001589	241.7	0.292697	0.300806	0.973044	0.330532	0.999601
XLOC_001592	11.2968	-0.243512	0.429508	-0.566955	0.570745	0.999601
XLOC_001593	103.778	-0.204791	0.353938	-0.578608	0.562854	0.999601
XLOC_001596	8.08282	0.0454398	0.386521	0.117561	0.906416	0.999601
XLOC_001600	26.3551	0.153014	0.42292	0.361803	0.717499	0.999601
XLOC_001602	53.5986	-0.113928	0.395954	-0.28773	0.773554	0.999601
XLOC_001606	12.8541	-0.251079	0.381997	-0.65728	0.511001	0.999601
XLOC_001612	14.0857	-0.242687	0.432317	-0.561364	0.574549	0.999601
XLOC_001613	2636.35	-0.0334367	0.421188	-0.0793867	0.936725	0.999601
XLOC_001614	2290.67	-0.329588	0.317483	-1.03813	0.299211	0.999601
XLOC_001615	33.8552	0.157004	0.389255	0.403344	0.686696	0.999601
XLOC_001616	366.323	-0.597528	0.374118	-1.59717	0.110229	0.999601
XLOC_001617	69.6628	-0.296647	0.38119	-0.778212	0.436444	0.999601
XLOC_001618	1589.76	0.230634	0.271213	0.850381	0.395114	0.999601
XLOC_001619	2156.04	-0.146154	0.317304	-0.460611	0.645077	0.999601
XLOC_001620	195.231	0.283432	0.348694	0.812838	0.416311	0.999601
XLOC_001621	103.7	-0.197913	0.348323	-0.568187	0.569908	0.999601
XLOC_001622	1402.49	0.276963	0.324716	0.85294	0.393693	0.999601
XLOC_001623	680.755	0.0660449	0.246254	0.268198	0.788547	0.999601
XLOC_001624	995.754	-0.152178	0.267957	-0.56792	0.57009	0.999601
XLOC_001625	80.7719	0.0953839	0.395488	0.24118	0.809415	0.999601
XLOC_001626	9.64627	0.0638163	0.427845	0.149158	0.881429	0.999601
XLOC_001627	1886.23	-0.257573	0.240048	-1.07301	0.283269	0.999601
XLOC_001628	1437.16	0.191057	0.246773	0.774222	0.438799	0.999601
XLOC_001629	301.661	-0.156065	0.370875	-0.420802	0.6739	0.999601
XLOC_001630	686.321	-0.143812	0.302998	-0.47463	0.635051	0.999601
XLOC_001632	51.6997	0.211075	0.429935	0.490946	0.623464	0.999601
XLOC_001633	141.713	-0.119587	0.273917	-0.436582	0.662415	0.999601
XLOC_001634	350.283	0.26755	0.306382	0.873255	0.382524	0.999601
XLOC_001635	82.9366	0.0495967	0.319105	0.155424	0.876487	0.999601
XLOC_001636	795.79	0.147054	0.205914	0.714156	0.475131	0.999601
XLOC_001637	36268.9	-0.153591	0.215543	-0.712576	0.476108	0.999601
XLOC_001638	10994.9	0.0748382	0.420307	0.178056	0.858679	0.999601
XLOC_001639	1050.8	0.433842	0.339327	1.27854	0.20106	0.999601
XLOC_001640	300.4	-0.145912	0.237747	-0.613728	0.539395	0.999601
XLOC_001641	177.024	-0.635877	0.387155	-1.64244	0.1005	0.999601
XLOC_001643	55.7254	0.320398	0.344498	0.930041	0.35235	0.999601
XLOC_001644	2076.84	-0.156734	0.396749	-0.395046	0.692809	0.999601
XLOC_001645	953.283	-0.200367	0.338524	-0.591885	0.553928	0.999601
XLOC_001646	43.8585	-0.205235	0.342047	-0.60002	0.548493	0.999601
XLOC_001647	122.059	-0.405015	0.431332	-0.938986	0.347738	0.999601
XLOC_001648	65.7984	-0.350593	0.431994	-0.811568	0.41704	0.999601
XLOC_001649	1238.28	-0.256134	0.372937	-0.686801	0.492208	0.999601
XLOC_001650	474.952	-0.12836	0.314137	-0.408611	0.682825	0.999601
XLOC_001652	191.022	-0.0317631	0.343624	-0.0924355	0.926352	0.999601
XLOC_001653	187.75	0.119809	0.404118	0.296472	0.76687	0.999601
XLOC_001656	10.8711	0.479504	0.425363	1.12728	0.259623	0.999601
XLOC_001657	22.1249	0.701044	0.430665	1.62782	0.103563	0.999601
XLOC_001658	571.254	0.0120562	0.355886	0.0338765	0.972976	0.999601
XLOC_001659	124.776	-0.149398	0.36101	-0.413834	0.678995	0.999601
XLOC_001660	145.617	0.00683916	0.287717	0.0237704	0.981036	0.999601
XLOC_001661	233.191	-0.00694974	0.291584	-0.0238345	0.980985	0.999601
XLOC_001663	1203.18	-0.272454	0.315284	-0.864153	0.387504	0.999601
XLOC_001664	207.348	0.119432	0.320936	0.372138	0.70979	0.999601
XLOC_001665	2766.27	0.296452	0.32657	0.907777	0.363996	0.999601
XLOC_001666	772.146	-0.187787	0.266375	-0.704972	0.480828	0.999601
XLOC_001667	3466.35	0.203493	0.422776	0.481325	0.630285	0.999601
XLOC_001668	1557.15	-0.044117	0.187081	-0.235817	0.813575	0.999601
XLOC_001669	4711.76	-0.315522	0.270081	-1.16825	0.242706	0.999601
XLOC_001670	216.083	0.1349	0.3802	0.354814	0.722729	0.999601
XLOC_001672	53.6005	-0.627207	0.387849	-1.61714	0.105848	0.999601
XLOC_001673	374.439	-0.342267	0.309497	-1.10588	0.268777	0.999601
XLOC_001674	15.3407	0.115229	0.42966	0.268186	0.788556	0.999601
XLOC_001678	44.2826	0.392137	0.400018	0.980299	0.326939	0.999601
XLOC_001679	275.801	-0.259484	0.281925	-0.920401	0.357363	0.999601
XLOC_001680	38.1987	0.0707439	0.358543	0.197309	0.843586	0.999601
XLOC_001681	32.0072	0.462907	0.365447	1.26669	0.205266	0.999601
XLOC_001682	9.13715	0.545787	0.431419	1.2651	0.205836	0.999601
XLOC_001683	14.1964	0.290295	0.417919	0.69462	0.487294	0.999601
XLOC_001684	11.9351	-0.026538	0.426177	-0.0622699	0.950348	0.999601
XLOC_001686	11.3118	-0.541229	0.432441	-1.25157	0.210728	0.999601
XLOC_001689	12.5623	-0.0419142	0.271519	-0.154369	0.877319	0.999601
XLOC_001694	17.6876	0.394261	0.413752	0.952892	0.340645	0.999601
XLOC_001697	13.8093	-0.727714	0.425808	-1.70902	0.0874475	0.999601
XLOC_001698	11.2166	-0.615229	0.429602	-1.43209	0.152118	0.999601
XLOC_001699	10.0822	-0.541911	0.432545	-1.25284	0.210263	0.999601
XLOC_001700	14.9527	-0.329645	0.432535	-0.762123	0.445986	0.999601
XLOC_001702	962.587	0.158465	0.375687	0.421799	0.673171	0.999601
XLOC_001703	126.649	0.0600845	0.374175	0.160578	0.872425	0.999601
XLOC_001704	394.075	-0.361033	0.393814	-0.916761	0.359268	0.999601
XLOC_001706	135.975	0.140688	0.318412	0.441841	0.658604	0.999601
XLOC_001707	275.931	0.0398741	0.319825	0.124675	0.900781	0.999601
XLOC_001708	1330.21	-0.0325368	0.288904	-0.112622	0.91033	0.999601
XLOC_001709	19592.1	-0.125042	0.231128	-0.541008	0.588502	0.999601
XLOC_001710	1125.46	0.220818	0.379152	0.582399	0.560298	0.999601
XLOC_001716	135.391	-0.387964	0.346594	-1.11936	0.262985	0.999601
XLOC_001717	299.004	0.0743487	0.301045	0.246969	0.804932	0.999601
XLOC_001720	55.2126	-0.156663	0.343546	-0.456017	0.648378	0.999601
XLOC_001722	86.9375	0.177231	0.345124	0.513527	0.607583	0.999601
XLOC_001723	458.281	-0.190193	0.280361	-0.678386	0.497527	0.999601
XLOC_001724	560.071	-0.0329533	0.213321	-0.154477	0.877233	0.999601
XLOC_001725	65.6764	0.406905	0.346655	1.17381	0.240472	0.999601
XLOC_001726	304.257	-0.165188	0.29241	-0.564919	0.572129	0.999601
XLOC_001727	2175.47	-0.068595	0.259595	-0.264238	0.791596	0.999601
XLOC_001728	23.0667	0.170589	0.406124	0.420042	0.674455	0.999601
XLOC_001729	8.13732	-0.0579772	0.432515	-0.134046	0.893366	0.999601
XLOC_001734	2106.74	-0.0864234	0.243333	-0.355166	0.722465	0.999601
XLOC_001735	10242.4	0.00555381	0.373218	0.0148809	0.988127	0.999601
XLOC_001736	149.121	-0.321776	0.307005	-1.04811	0.294586	0.999601
XLOC_001737	881.095	0.550104	0.314055	1.75162	0.0798393	0.999601
XLOC_001738	594.821	-0.193385	0.313314	-0.617224	0.537087	0.999601
XLOC_001740	46.5537	-0.339422	0.386666	-0.877816	0.380043	0.999601
XLOC_001743	2626.74	-0.00582295	0.190195	-0.0306157	0.975576	0.999601
XLOC_001745	1033.29	-0.113207	0.236675	-0.478321	0.632421	0.999601
XLOC_001746	11461	-0.178815	0.177981	-1.00469	0.315047	0.999601
XLOC_001748	16.5115	-0.213353	0.432576	-0.493215	0.621861	0.999601
XLOC_001749	73.045	-0.560409	0.407672	-1.37466	0.169238	0.999601
XLOC_001753	15.8972	-0.581605	0.365427	-1.59158	0.11148	0.999601
XLOC_001757	173.097	-0.223885	0.299546	-0.747415	0.454813	0.999601
XLOC_001759	133.957	0.396314	0.422967	0.936988	0.348765	0.999601
XLOC_001761	25.2494	-0.471979	0.379261	-1.24447	0.213326	0.999601
XLOC_001762	27.1735	-0.631691	0.378623	-1.66839	0.0952385	0.999601
XLOC_001763	3649.21	-0.0925645	0.23741	-0.389893	0.696616	0.999601
XLOC_001764	419.175	0.270296	0.389433	0.694078	0.487634	0.999601
XLOC_001765	24.6239	0.309303	0.411611	0.751446	0.452384	0.999601
XLOC_001766	644.607	0.096295	0.313832	0.306836	0.758968	0.999601
XLOC_001767	3145.76	-0.0728323	0.284672	-0.255846	0.79807	0.999601
XLOC_001768	16627.7	-0.0600605	0.185228	-0.324251	0.745748	0.999601
XLOC_001769	1068.1	0.162226	0.218511	0.742418	0.457834	0.999601
XLOC_001770	257.101	-0.0103518	0.309803	-0.0334142	0.973344	0.999601
XLOC_001771	62.7002	-0.305052	0.320405	-0.952082	0.341055	0.999601
XLOC_001773	1900.42	0.205218	0.31245	0.656802	0.511308	0.999601
XLOC_001774	23.7818	0.013684	0.400735	0.0341472	0.97276	0.999601
XLOC_001775	385.818	0.148664	0.216627	0.686266	0.492546	0.999601
XLOC_001776	529.378	-0.458793	0.229038	-2.00313	0.0451632	0.999601
XLOC_001777	159.295	-0.0694388	0.297742	-0.233218	0.815592	0.999601
XLOC_001779	1547.94	0.0674906	0.386054	0.174822	0.86122	0.999601
XLOC_001780	13814.5	-0.115571	0.275592	-0.419355	0.674957	0.999601
XLOC_001781	23.4983	0.181767	0.406526	0.447123	0.654786	0.999601
XLOC_001782	311.8	0.138333	0.399449	0.346309	0.72911	0.999601
XLOC_001785	27.2073	0.707425	0.384234	1.84113	0.0656025	0.999601
XLOC_001786	603.034	0.392818	0.313683	1.25228	0.210469	0.999601
XLOC_001787	2290.54	-0.00278176	0.244584	-0.0113734	0.990926	0.999601
XLOC_001788	5203.82	-0.167477	0.210555	-0.795408	0.426376	0.999601
XLOC_001789	4146	-0.00881456	0.240912	-0.0365883	0.970813	0.999601
XLOC_001790	21.5525	-0.083655	0.428309	-0.195315	0.845147	0.999601
XLOC_001791	323.992	-0.0440183	0.42207	-0.104291	0.916938	0.999601
XLOC_001793	186.942	-0.350235	0.353265	-0.991421	0.32148	0.999601
XLOC_001795	965.105	-0.0933754	0.228038	-0.409472	0.682193	0.999601
XLOC_001796	417.866	-0.0457417	0.371688	-0.123065	0.902056	0.999601
XLOC_001797	20.7471	0.146188	0.417468	0.350177	0.726206	0.999601
XLOC_001798	8.40995	0.302919	0.396508	0.763966	0.444887	0.999601
XLOC_001799	426.441	-0.125781	0.286004	-0.439787	0.660091	0.999601
XLOC_001803	8.78501	-0.561504	0.430685	-1.30374	0.192321	0.999601
XLOC_001804	12.1465	-0.503871	0.427382	-1.17897	0.23841	0.999601
XLOC_001805	11.3755	-0.189952	0.33762	-0.562622	0.573692	0.999601
XLOC_001806	11.9523	-0.242386	0.324531	-0.746881	0.455135	0.999601
XLOC_001813	29.8249	0.47892	0.399035	1.20019	0.230064	0.999601
XLOC_001814	1444.56	0.0127011	0.244121	0.0520281	0.958506	0.999601
XLOC_001817	5256.46	-0.0754434	0.283887	-0.265751	0.790431	0.999601
XLOC_001819	186.262	0.120318	0.256934	0.468284	0.639581	0.999601
XLOC_001820	200.856	-0.286811	0.314629	-0.911583	0.361988	0.999601
XLOC_001821	17.24	-0.45085	0.429424	-1.04989	0.293767	0.999601
XLOC_001824	1836.91	0.2152	0.358396	0.600454	0.548204	0.999601
XLOC_001825	12.1388	0.208444	0.431772	0.482765	0.629263	0.999601
XLOC_001827	85.7591	-0.207128	0.326018	-0.635327	0.525215	0.999601
XLOC_001828	34.2831	-0.133298	0.394104	-0.338231	0.735189	0.999601
XLOC_001829	2984.81	-0.330535	0.330235	-1.00091	0.31687	0.999601
XLOC_001831	8.08334	0.196658	0.432553	0.454646	0.649364	0.999601
XLOC_001832	5500.61	-0.142001	0.267235	-0.531373	0.595161	0.999601
XLOC_001833	5464.75	0.0190949	0.227993	0.0837522	0.933253	0.999601
XLOC_001834	354.94	0.052497	0.311845	0.168343	0.866313	0.999601
XLOC_001835	5300.45	0.029355	0.291164	0.100819	0.919694	0.999601
XLOC_001837	243.467	0.291667	0.262851	1.10963	0.267158	0.999601
XLOC_001838	1082.18	-0.326026	0.369769	-0.881703	0.377937	0.999601
XLOC_001839	346.083	-0.0198918	0.281188	-0.0707419	0.943603	0.999601
XLOC_001840	445.187	0.0815651	0.298886	0.272897	0.784933	0.999601
XLOC_001842	794.88	-0.158431	0.307076	-0.515933	0.605901	0.999601
XLOC_001843	818.786	-0.249283	0.195742	-1.27353	0.20283	0.999601
XLOC_001845	1663.4	-0.209997	0.209074	-1.00441	0.315179	0.999601
XLOC_001846	1007.33	-0.763357	0.395514	-1.93004	0.0536024	0.999601
XLOC_001847	485.767	0.0710632	0.227158	0.312836	0.754405	0.999601
XLOC_001848	357.982	-0.0598834	0.232434	-0.257636	0.796688	0.999601
XLOC_001850	143.421	0.0195428	0.338305	0.057767	0.953934	0.999601
XLOC_001852	16.8173	0.213255	0.412534	0.51694	0.605198	0.999601
XLOC_001853	79.274	0.286753	0.419493	0.683572	0.494246	0.999601
XLOC_001854	132.817	-0.199728	0.425014	-0.469932	0.638403	0.999601
XLOC_001856	9.25497	0.350089	0.308423	1.13509	0.256337	0.999601
XLOC_001858	118.382	-0.0513086	0.421504	-0.121727	0.903115	0.999601
XLOC_001859	25.6411	-0.0212396	0.396822	-0.0535243	0.957314	0.999601
XLOC_001867	3742.79	-0.084954	0.412531	-0.205934	0.836843	0.999601
XLOC_001868	1359.09	-0.115093	0.197896	-0.581583	0.560847	0.999601
XLOC_001869	86.2728	0.0948711	0.334444	0.283668	0.776665	0.999601
XLOC_001870	293.354	-0.331797	0.393808	-0.842534	0.399489	0.999601
XLOC_001872	22.4208	-0.677888	0.413142	-1.64081	0.100837	0.999601
XLOC_001874	63.8656	0.516881	0.430685	1.20014	0.230086	0.999601
XLOC_001878	179.012	0.149887	0.241429	0.620834	0.534709	0.999601
XLOC_001880	16.8706	-0.328609	0.427642	-0.768422	0.442237	0.999601
XLOC_001882	136.569	0.262077	0.38043	0.688898	0.490888	0.999601
XLOC_001884	85.8441	0.165175	0.370704	0.44557	0.655908	0.999601
XLOC_001886	352.912	-0.280027	0.412612	-0.678668	0.497348	0.999601
XLOC_001887	291.926	-0.313936	0.346192	-0.906826	0.364499	0.999601
XLOC_001888	32.1446	0.0765892	0.369089	0.207509	0.835613	0.999601
XLOC_001889	3340.75	0.109102	0.256326	0.425638	0.670372	0.999601
XLOC_001891	24.6448	0.178137	0.399599	0.445789	0.655749	0.999601
XLOC_001892	334.24	-0.255258	0.368511	-0.692675	0.488514	0.999601
XLOC_001893	38.6844	-0.153254	0.428503	-0.35765	0.720605	0.999601
XLOC_001894	8.92236	0.098728	0.43224	0.22841	0.819327	0.999601
XLOC_001896	115.167	-0.206859	0.280141	-0.738409	0.460266	0.999601
XLOC_001897	1441.47	-0.239594	0.212793	-1.12595	0.260187	0.999601
XLOC_001898	1143.34	0.292979	0.274054	1.06906	0.285044	0.999601
XLOC_001899	738.151	-0.527029	0.372158	-1.41614	0.156734	0.999601
XLOC_001901	21.7556	-0.144415	0.427057	-0.338164	0.73524	0.999601
XLOC_001902	14.3636	-0.0237337	0.431989	-0.0549405	0.956186	0.999601
XLOC_001903	12.676	-0.0930315	0.432131	-0.215285	0.829545	0.999601
XLOC_001904	286.582	-0.109462	0.386286	-0.283371	0.776892	0.999601
XLOC_001914	221.59	0.359582	0.320746	1.12108	0.262254	0.999601
XLOC_001915	11.614	0.232231	0.298861	0.777056	0.437126	0.999601
XLOC_001917	67.9608	0.41383	0.289304	1.43043	0.152592	0.999601
XLOC_001920	1886.75	-0.142034	0.221307	-0.641797	0.521005	0.999601
XLOC_001921	548.611	-0.0216386	0.18406	-0.117562	0.906414	0.999601
XLOC_001922	439.033	0.187761	0.274838	0.683171	0.494499	0.999601
XLOC_001923	52.9631	0.205853	0.365921	0.562561	0.573734	0.999601
XLOC_001924	179.273	0.112628	0.311537	0.361525	0.717707	0.999601
XLOC_001926	1123.16	-0.251302	0.373434	-0.672949	0.50098	0.999601
XLOC_001927	443.661	0.265752	0.310062	0.857092	0.391394	0.999601
XLOC_001928	10.3033	-0.135972	0.424028	-0.320669	0.748462	0.999601
XLOC_001929	14.1508	0.25262	0.423606	0.596355	0.550938	0.999601
XLOC_001932	8.62725	0.235435	0.365285	0.644523	0.519236	0.999601
XLOC_001933	38.2312	0.155077	0.422755	0.366825	0.71375	0.999601
XLOC_001934	2761.35	-0.311466	0.301104	-1.03441	0.300944	0.999601
XLOC_001935	65.6398	-0.235443	0.427163	-0.551177	0.581512	0.999601
XLOC_001938	375.319	-0.296294	0.333392	-0.888725	0.374151	0.999601
XLOC_001939	233.673	-0.271911	0.325489	-0.835392	0.403497	0.999601
XLOC_001940	319.432	-0.0717965	0.269139	-0.266764	0.789651	0.999601
XLOC_001942	162.014	0.452521	0.258727	1.74903	0.0802862	0.999601
XLOC_001943	110.938	-0.294317	0.298207	-0.986953	0.323666	0.999601
XLOC_001944	149.677	0.285443	0.365217	0.781572	0.434466	0.999601
XLOC_001945	19.3938	0.314144	0.432416	0.726487	0.467541	0.999601
XLOC_001947	11.8612	0.0860876	0.423474	0.203289	0.838909	0.999601
XLOC_001949	3535.68	-0.03845	0.319756	-0.120248	0.904287	0.999601
XLOC_001951	312.691	-0.202026	0.260151	-0.776571	0.437412	0.999601
XLOC_001952	1821.06	-0.0973205	0.253826	-0.383415	0.701412	0.999601
XLOC_001953	128.093	0.253742	0.248339	1.02176	0.306896	0.999601
XLOC_001954	204.18	0.186046	0.351583	0.529166	0.59669	0.999601
XLOC_001958	43.9809	-0.471925	0.431141	-1.0946	0.273694	0.999601
XLOC_001962	198.755	0.181916	0.285942	0.636201	0.524646	0.999601
XLOC_001963	184.289	0.148478	0.269406	0.55113	0.581545	0.999601
XLOC_001964	626.03	0.033082	0.243667	0.135768	0.892005	0.999601
XLOC_001965	597.397	0.0484536	0.301733	0.160584	0.872421	0.999601
XLOC_001967	266.48	0.306288	0.347038	0.88258	0.377463	0.999601
XLOC_001968	20.7447	0.111807	0.392869	0.284591	0.775958	0.999601
XLOC_001969	131.227	0.52356	0.404459	1.29447	0.195503	0.999601
XLOC_001970	7.81994	-0.614047	0.426967	-1.43816	0.150388	0.999601
XLOC_001971	15.7144	-0.386247	0.427524	-0.903452	0.366286	0.999601
XLOC_001974	35.9798	0.110845	0.430396	0.257541	0.796761	0.999601
XLOC_001980	1022.28	0.181476	0.305513	0.594005	0.552509	0.999601
XLOC_001982	23.3863	0.143989	0.426432	0.337659	0.73562	0.999601
XLOC_001983	71.3835	-0.252604	0.432267	-0.58437	0.558971	0.999601
XLOC_001984	9.86369	0.135162	0.432581	0.312455	0.754694	0.999601
XLOC_001985	3559.67	0.492064	0.412073	1.19412	0.232432	0.999601
XLOC_001988	145.708	0.342317	0.380573	0.899478	0.368398	0.999601
XLOC_001989	3880.35	-0.0826938	0.218363	-0.378699	0.704912	0.999601
XLOC_001990	26.1952	0.297596	0.39365	0.755992	0.449654	0.999601
XLOC_001991	237.037	0.0376727	0.387727	0.0971628	0.922597	0.999601
XLOC_001992	35.0222	0.405259	0.422382	0.959461	0.337326	0.999601
XLOC_001993	629.061	-0.0102476	0.248727	-0.0412002	0.967136	0.999601
XLOC_001994	446.105	0.00260728	0.268638	0.00970558	0.992256	0.999601
XLOC_001995	58.3609	0.348246	0.376301	0.925444	0.354735	0.999601
XLOC_001996	622.49	0.0536487	0.277411	0.19339	0.846653	0.999601
XLOC_001997	897.694	-0.12259	0.203635	-0.602007	0.54717	0.999601
XLOC_001999	116.136	0.177464	0.334753	0.530135	0.596019	0.999601
XLOC_002000	274.693	0.223197	0.29254	0.762962	0.445486	0.999601
XLOC_002001	2974.19	0.149057	0.266387	0.559552	0.575785	0.999601
XLOC_002002	7.65333	0.306092	0.42965	0.71242	0.476205	0.999601
XLOC_002005	287.944	0.450296	0.316512	1.42268	0.154829	0.999601
XLOC_002006	519.224	-0.134747	0.398017	-0.338546	0.734951	0.999601
XLOC_002008	378.933	-0.189997	0.308483	-0.615906	0.537957	0.999601
XLOC_002010	20.0736	-0.840227	0.432419	-1.94308	0.0520059	0.999601
XLOC_002011	14.8288	-0.100873	0.432512	-0.233226	0.815586	0.999601
XLOC_002012	2466.58	0.0121978	0.245767	0.0496315	0.960416	0.999601
XLOC_002014	819.112	-0.0926393	0.213351	-0.43421	0.664136	0.999601
XLOC_002015	1271.8	-0.125283	0.21258	-0.589344	0.555631	0.999601
XLOC_002017	398.106	0.21849	0.318785	0.685384	0.493102	0.999601
XLOC_002018	91.9329	0.274647	0.309927	0.886165	0.375529	0.999601
XLOC_002019	152.3	-0.512987	0.421254	-1.21776	0.223314	0.999601
XLOC_002021	180.781	0.349797	0.245226	1.42642	0.153746	0.999601
XLOC_002022	724.704	0.399513	0.295685	1.35115	0.176649	0.999601
XLOC_002023	229.719	-0.196498	0.33382	-0.588633	0.556107	0.999601
XLOC_002024	85.0157	-0.243912	0.394745	-0.617898	0.536642	0.999601
XLOC_002025	1121.98	-0.15915	0.247521	-0.642975	0.52024	0.999601
XLOC_002026	196.809	-0.435066	0.324046	-1.3426	0.1794	0.999601
XLOC_002027	314.926	0.112779	0.284769	0.396036	0.692079	0.999601
XLOC_002028	541.613	-0.0419842	0.25711	-0.163293	0.870288	0.999601
XLOC_002029	904.88	0.133962	0.190106	0.704669	0.481016	0.999601
XLOC_002030	102.434	0.234559	0.314857	0.744971	0.456289	0.999601
XLOC_002031	870.253	0.0725639	0.225999	0.32108	0.74815	0.999601
XLOC_002033	138.538	0.166963	0.277063	0.602616	0.546764	0.999601
XLOC_002036	67.2271	-0.573579	0.419822	-1.36624	0.171862	0.999601
XLOC_002037	51.8624	-0.320067	0.39441	-0.811507	0.417075	0.999601
XLOC_002043	14.7419	-0.0576519	0.426143	-0.135288	0.892384	0.999601
XLOC_002047	16.3116	0.0982935	0.428155	0.229575	0.818422	0.999601
XLOC_002049	10.3139	0.0936163	0.424457	0.220555	0.825439	0.999601
XLOC_002052	965.102	-0.389651	0.429311	-0.90762	0.364079	0.999601
XLOC_002053	139.549	0.0783822	0.264792	0.296014	0.767219	0.999601
XLOC_002054	16.4841	0.186181	0.432021	0.430952	0.666503	0.999601
XLOC_002059	11.5528	-0.505462	0.418862	-1.20675	0.227528	0.999601
XLOC_002060	53.462	0.407309	0.377618	1.07863	0.280753	0.999601
XLOC_002065	15.9931	0.553472	0.431634	1.28227	0.199747	0.999601
XLOC_002075	23.8108	-0.415028	0.418215	-0.992379	0.321013	0.999601
XLOC_002077	409.963	0.302108	0.333316	0.906371	0.364739	0.999601
[truncated: 28,730 more rows]

## Sheet: S1b. TFf vs. TFm
ID	baseMean	log2FoldChange	lfcSE	stat	pvalue	padj	annotation
XLOC_026314	509.22	-5.60509	0.341681	-16.4045	1.78e-60	3.54e-56	leucine-rich repeat-containing 31 isoform X1
XLOC_029194	767.966	4.70403	0.388839	12.0976	1.09e-33	1.08e-29	---NA---
XLOC_015106	36.3985	2.96241	0.38495	7.69557	1.41e-14	9.34e-11	dipeptidyl peptidase 2-like
XLOC_019938	58.7131	-2.95101	0.38755	-7.61453	2.65e-14	1.32e-10	unnamed protein product
XLOC_021966	151.171	1.96077	0.343051	5.71567	1.09e-08	4.35e-05	---NA---
XLOC_016271	29.8586	2.26809	0.400096	5.66887	1.44e-08	4.77e-05	UDP-D-xylose:L-fucose alpha-1,3-D-xylosyltransferase 2 isoform X2
XLOC_026244	26.6007	-2.18064	0.402772	-5.41408	6.16e-08	0.000175103	---NA---
XLOC_029762	238.74	1.94556	0.360991	5.38951	7.07e-08	0.00017571	MAM and LDL-receptor class A domain-containing 2
XLOC_015404	234.786	-1.85756	0.360199	-5.15704	2.51e-07	0.000554618	---NA---
XLOC_022081	16.699	-2.03277	0.401842	-5.05862	4.22e-07	0.000840198	---NA---
XLOC_006854	41.7216	1.78862	0.367677	4.86465	1.15e-06	0.00206767	PREDICTED: uncharacterized protein LOC100893037
XLOC_018862	289.357	-1.71693	0.354152	-4.84801	1.25e-06	0.00206767	kinesin-related 4-like isoform X2
XLOC_015923	17.8665	1.93942	0.404074	4.79967	1.59e-06	0.00243232	---NA---
XLOC_029198	866.786	-1.7632	0.37308	-4.72606	2.29e-06	0.0032533	hypothetical protein MAM_08378
XLOC_021630	1141.77	-1.15032	0.247467	-4.64839	3.35e-06	0.00443727	transmembrane adipocyte-associated 1 homolog
XLOC_024396	1632.37	-1.70383	0.370194	-4.60254	4.17e-06	0.00519007	U-editing enzyme APOBEC-1- partial
XLOC_012635	1904.87	-1.84197	0.403638	-4.56342	5.03e-06	0.00584608	hypothetical protein BRAFLDRAFT_208336
XLOC_018318	80.0925	-1.70612	0.375665	-4.5416	5.58e-06	0.00584608	transforming isoform X1
XLOC_023008	232.242	-1.83313	0.402851	-4.5504	5.35e-06	0.00584608	HEG homolog 1
XLOC_026039	783.819	1.78278	0.401858	4.43634	9.15e-06	0.00896233	deleted in malignant brain tumors 1 - partial
XLOC_026245	44.4569	-1.51507	0.342066	-4.42917	9.46e-06	0.00896233	---NA---
XLOC_021753	144.502	1.49616	0.339008	4.41334	1.02e-05	0.00920554	multidrug and toxin extrusion 1
XLOC_001957	1247.3	-1.2619	0.298137	-4.23263	2.31e-05	0.0197174	matrix metallo ase 16 precursor
XLOC_027264	966.541	-1.1261	0.266468	-4.22603	2.38e-05	0.0197174	---NA---
XLOC_030461	37.2216	1.43487	0.343015	4.1831	2.88e-05	0.0228851	---NA---
XLOC_004385	857.481	1.56055	0.374995	4.16152	3.16e-05	0.0232955	hypothetical protein BRAFLDRAFT_88602
XLOC_022719	11.5227	1.64489	0.39458	4.16872	3.06e-05	0.0232955	---NA---
XLOC_019867	169.001	-1.18811	0.287251	-4.13615	3.53e-05	0.025096	inter-alpha-trypsin inhibitor heavy chain H3
XLOC_017471	205.699	-1.31495	0.324659	-4.05024	5.12e-05	0.0351031	cytochrome P450 2E1 precursor isoform B
XLOC_027121	229.022	1.26485	0.316778	3.99286	6.53e-05	0.0432946	E3 ubiquitin- ligase MIB2 isoform X1
XLOC_030433	326.561	-1.5395	0.38973	-3.95016	7.81e-05	0.0501239	#N/A
XLOC_005957	108.879	1.19073	0.302033	3.94238	8.07e-05	0.0501615	prokineticin receptor 2-like
XLOC_001508	135.771	1.56263	0.39771	3.92907	8.53e-05	0.0514135	hypothetical protein BRAFLDRAFT_120106
XLOC_015656	1107.86	-0.906769	0.232381	-3.90207	9.54e-05	0.055189	Snurportin- partial
XLOC_022117	29.9533	1.45913	0.374352	3.89776	9.71e-05	0.055189	---NA---
XLOC_013741	38.6422	-1.5662	0.404433	-3.87258	0.000107688	0.0586886	---NA---
XLOC_018121	737.984	-1.06554	0.275381	-3.86932	0.000109141	0.0586886	#N/A
XLOC_011168	31.3888	-1.55573	0.404372	-3.84729	0.000119432	0.0609288	#N/A
XLOC_025121	386.703	-1.36383	0.354118	-3.85133	0.000117479	0.0609288	probable ATP-dependent RNA helicase DHX40
XLOC_021974	45.9485	-1.35787	0.353976	-3.83605	0.00012503	0.06219	PREDICTED: uncharacterized protein LOC105442707
XLOC_025697	50.4483	1.43304	0.378673	3.78437	0.000154101	0.0747803	---NA---
XLOC_022882	10.5316	-1.45919	0.386687	-3.77358	0.000160924	0.0762321	---NA---
XLOC_004678	258.924	-1.24797	0.333036	-3.74725	0.000178787	0.0827242	---NA---
XLOC_000099	15.6105	-1.49754	0.401784	-3.72722	0.0001936	0.0875425	#N/A
XLOC_007201	277.777	-1.03045	0.279762	-3.6833	0.000230237	0.0995826	complement C1q and tumor necrosis factor-related 9A
XLOC_026255	32.1086	-1.47738	0.400953	-3.68467	0.000228996	0.0995826	---NA---
XLOC_004001	368.182	1.46232	0.404331	3.61663	0.000298458	0.119383	PREDICTED: uncharacterized protein LOC100889523 isoform X2
XLOC_018097	995.586	1.46194	0.403771	3.62071	0.000293791	0.119383	---NA---
XLOC_023893	50.5611	1.21344	0.334235	3.6305	0.000282874	0.119383	---NA---
XLOC_027240	3620.58	1.25411	0.346891	3.61528	0.000300019	0.119383	#N/A
XLOC_011962	315.376	-1.44962	0.403503	-3.59258	0.000327414	0.125274	Transposon TX1 uncharacterized 149 kDa
XLOC_024186	850.267	-1.36036	0.378498	-3.5941	0.000325514	0.125274	tumor necrosis factor receptor superfamily member 1B
XLOC_011747	261.869	-0.949738	0.265377	-3.57883	0.000345139	0.129564	type I iodothyronine deiodinase-like
XLOC_016983	8832.75	-1.35576	0.379953	-3.56823	0.000359399	0.130011	---NA---
XLOC_023195	37.8257	1.42438	0.398767	3.57196	0.000354316	0.130011	#N/A
XLOC_008974	80.4647	-1.40956	0.395966	-3.5598	0.000371141	0.131861	#N/A
XLOC_012612	188.954	-1.37841	0.387772	-3.5547	0.000378411	0.132086	polyketide synthase 2
XLOC_011252	372.165	-0.983811	0.278762	-3.52922	0.000416786	0.139445	PREDICTED: uncharacterized protein LOC100892349
XLOC_012580	19.989	1.41865	0.402242	3.52686	0.000420521	0.139445	---NA---
XLOC_028141	207.221	-1.35843	0.384586	-3.5322	0.000412122	0.139445	PREDICTED: uncharacterized protein LOC588928
XLOC_002977	15.0766	-1.40669	0.400334	-3.51379	0.000441762	0.144087	---NA---
XLOC_026254	742.707	-0.903456	0.258654	-3.49292	0.000477774	0.153319	aryl sulfotransferase
XLOC_023706	655.738	-1.27634	0.368973	-3.45917	0.000541834	0.171116	#N/A
XLOC_030045	144.572	-1.39103	0.402691	-3.45434	0.000551637	0.17149	---NA---
XLOC_005620	9.81273	-1.35793	0.395358	-3.43469	0.000593238	0.173574	#N/A
XLOC_018280	381.051	1.38226	0.401927	3.43909	0.00058368	0.173574	PREDICTED: uncharacterized protein LOC105347521 isoform X1
XLOC_026185	45.4505	-1.38178	0.400934	-3.4464	0.000568115	0.173574	ST8 alpha-N-acetyl-neuraminide alpha-2,8-sialyltransferase 4
XLOC_026441	1737.6	-1.22253	0.355648	-3.43749	0.000587131	0.173574	#N/A
XLOC_000487	243.715	-1.21569	0.356736	-3.40782	0.000654846	0.183504	cell number regulator 10-like
XLOC_008147	367.109	-1.36408	0.399393	-3.41538	0.00063692	0.183504	#N/A
XLOC_008995	331.105	-1.1633	0.341099	-3.41044	0.000648574	0.183504	#N/A
XLOC_028903	288.448	-1.31935	0.388205	-3.3986	0.000677327	0.187168	hypothetical protein BRAFLDRAFT_125012
XLOC_002052	543.063	-1.24191	0.3684	-3.37108	0.000748733	0.202399	#N/A
XLOC_007129	909.351	-0.817401	0.242581	-3.36959	0.000752792	0.202399	#N/A
XLOC_010100	3224.31	-0.96355	0.288185	-3.34352	0.00082724	0.217124	---NA---
XLOC_018276	415.85	1.11489	0.33352	3.3428	0.000829383	0.217124	transmembrane 19
XLOC_021779	778.56	-1.22167	0.366088	-3.33709	0.000846605	0.218754	PREDICTED: uncharacterized protein LOC102809432, partial
XLOC_000802	46.5514	-1.34759	0.404507	-3.33143	0.000864001	0.220387	---NA---
XLOC_028744	39.0433	1.12563	0.338304	3.32727	0.000877018	0.220875	methyltransferase 6
XLOC_015368	21.7298	-1.33739	0.402829	-3.32001	0.000900148	0.223867	monocarboxylate transporter 12
XLOC_010795	14.5877	-1.33647	0.403011	-3.3162	0.000912499	0.224137	---NA---
XLOC_008997	473.138	-1.2767	0.385472	-3.31204	0.000926168	0.22472	#N/A
XLOC_026434	1331.59	-1.23043	0.372925	-3.29941	0.000968877	0.23225	#N/A
XLOC_030593	56.0972	-1.32079	0.401163	-3.29239	0.000993391	0.235292	#N/A
XLOC_024444	12.3593	-1.31922	0.402037	-3.28133	0.00103319	0.240187	---NA---
XLOC_030221	343.879	0.695328	0.211993	3.27996	0.0010382	0.240187	PREDICTED: caltractin
XLOC_026445	198.825	1.14203	0.349847	3.26437	0.00109708	0.248039	transposon Ty3-I Gag-Pol poly
XLOC_029910	70.5052	1.31453	0.402477	3.2661	0.00109038	0.248039	---NA---
XLOC_002172	186.701	1.20199	0.368846	3.25877	0.00111896	0.250143	endoplasmic reticulum metallopeptidase 1
XLOC_025138	1469.17	-0.636394	0.196318	-3.24165	0.00118841	0.262718	nicastrin isoform X2
XLOC_023462	17.9309	1.27141	0.393377	3.23205	0.00122906	0.268718	RNA-directed DNA polymerase from mobile element jockey-like
XLOC_001925	559.449	-0.851362	0.263935	-3.22565	0.00125689	0.270505	#N/A
XLOC_019667	237.151	1.2332	0.382877	3.22087	0.00127802	0.270505	#N/A
XLOC_028687	101.952	-0.9241	0.286861	-3.22142	0.00127558	0.270505	#N/A
XLOC_017295	18.5798	-1.2937	0.404499	-3.19827	0.00138256	0.289551	transmembrane 136-like
XLOC_028026	10.2599	-1.28694	0.403535	-3.18917	0.00142684	0.295713	---NA---
XLOC_021694	72.9661	-1.24054	0.389679	-3.18351	0.00145503	0.298446	---NA---
XLOC_002294	11.3254	-1.17272	0.369849	-3.17081	0.00152012	0.304634	#N/A
XLOC_023698	124.951	-1.24395	0.392406	-3.17007	0.00152404	0.304634	#N/A
XLOC_024412	123.691	-1.15501	0.364505	-3.16872	0.00153113	0.304634	tripartite motif-containing 2-like
XLOC_004567	57.7998	1.2384	0.39172	3.16145	0.00156986	0.309246	---NA---
XLOC_007945	22.0288	-1.27228	0.403511	-3.15301	0.00161594	0.313626	---NA---
XLOC_026444	1303.89	-1.12238	0.356126	-3.15163	0.00162362	0.313626	#N/A
XLOC_000459	102.192	-1.14426	0.363604	-3.14701	0.00164949	0.313859	#N/A
XLOC_011251	67.5881	-1.22351	0.390271	-3.13503	0.00171836	0.313859	#N/A
XLOC_015302	404.184	1.26758	0.403157	3.14415	0.00166571	0.313859	---NA---
XLOC_019362	289.071	0.98259	0.31371	3.13216	0.00173525	0.313859	methenyltetrahydrofolate synthase domain-containing -like
XLOC_021998	187.473	1.26153	0.402627	3.13324	0.0017289	0.313859	#N/A
XLOC_023489	76.7706	0.934871	0.29795	3.13767	0.00170294	0.313859	PREDICTED: uncharacterized protein LOC102810221
XLOC_026443	2243.73	-1.12895	0.360424	-3.13228	0.00173452	0.313859	#N/A
XLOC_017379	10.7303	-1.22277	0.391089	-3.12657	0.00176858	0.317005	---NA---
XLOC_026436	57.2016	-1.26066	0.404097	-3.11969	0.00181042	0.321609	#N/A
XLOC_022755	18.3419	-1.22365	0.392811	-3.11512	0.0018387	0.323742	#N/A
XLOC_008996	178.366	-1.19675	0.38541	-3.10513	0.00190198	0.329059	#N/A
XLOC_023290	158.627	-1.24744	0.401701	-3.1054	0.0019002	0.329059	#N/A
XLOC_015795	3014.06	-1.15808	0.373915	-3.09717	0.00195375	0.332237	---NA---
XLOC_029274	1455.76	-0.97327	0.314125	-3.09835	0.00194603	0.332237	hypothetical protein BRAFLDRAFT_85715
XLOC_020124	837.066	-0.806667	0.260684	-3.09442	0.00197197	0.332495	aortic smooth muscle-like isoform 1
XLOC_023454	14.8986	1.22734	0.397562	3.08716	0.00202078	0.335534	---NA---
XLOC_029184	58.1286	-1.2059	0.390674	-3.08673	0.00202372	0.335534	---NA---
XLOC_002194	22.543	-1.2409	0.403944	-3.07197	0.0021265	0.349196	catechol O-methyltransferase
XLOC_006051	34.2466	-1.23344	0.402039	-3.06795	0.0021553	0.349196	#N/A
XLOC_023457	5.9293	1.17099	0.381743	3.06747	0.00215878	0.349196	PREDICTED: uncharacterized protein LOC763238
XLOC_028545	363.279	0.655954	0.214032	3.06475	0.00217848	0.349541	beta-1,3-N-acetylglucosaminyltransferase lunatic fringe
XLOC_013754	693.019	-1.05696	0.345469	-3.0595	0.00221707	0.352886	sterile alpha motif domain-containing 9-like
XLOC_012613	119.385	-1.22132	0.401168	-3.04441	0.00233138	0.36457	beta-ketoacyl synthase
XLOC_017846	40.6323	-1.20525	0.396126	-3.0426	0.00234544	0.36457	---NA---
XLOC_022374	382.737	1.11115	0.365187	3.0427	0.00234467	0.36457	progestin and adipoQ receptor family member 3-like
XLOC_005765	1191.7	-0.593456	0.195275	-3.03908	0.00237304	0.366001	DNA-directed RNA polymerases and III subunit RPABC5
XLOC_010238	19.8467	-1.2148	0.400915	-3.03006	0.00244505	0.371349	---NA---
XLOC_019520	183.946	-0.933259	0.307846	-3.03158	0.00243279	0.371349	matrix metallo ase 1 precursor
XLOC_009593	122.296	-0.786208	0.260342	-3.01991	0.00252853	0.381118	#N/A
XLOC_004568	46.4646	1.15766	0.384478	3.01098	0.00260408	0.383443	---NA---
XLOC_005711	411.337	0.683572	0.22694	3.01213	0.0025942	0.383443	TPR repeat-containing DDB_G0287407
XLOC_008675	98.6052	-0.7982	0.264766	-3.01474	0.00257204	0.383443	steroid 17-alpha-hydroxylase 17,20 lyase
XLOC_014653	205.775	0.796713	0.264776	3.00901	0.00262104	0.383443	ectonucleotide pyrophosphatase phosphodiesterase family member 7
XLOC_013026	157.725	-1.15588	0.385535	-2.99812	0.00271655	0.394514	#N/A
XLOC_011617	736.39	-1.15301	0.385232	-2.99303	0.0027622	0.396952	---NA---
XLOC_017214	2459.89	-0.942892	0.315157	-2.99182	0.00277324	0.396952	EGF-like domain-containing comC isoform X2
XLOC_026366	54.9188	1.00902	0.337959	2.98562	0.00283001	0.402186	cytochrome P450 3A24
XLOC_011537	18.483	-1.18877	0.39902	-2.97923	0.00288972	0.402341	---NA---
XLOC_013510	36.4759	-1.19804	0.402247	-2.97836	0.00289799	0.402341	#N/A
XLOC_022480	1046.4	-0.753359	0.25307	-2.97688	0.002912	0.402341	#N/A
XLOC_025558	44.2349	-1.18936	0.398869	-2.98182	0.00286537	0.402341	#N/A
XLOC_004416	11.2318	-1.09631	0.368647	-2.97387	0.00294066	0.403499	---NA---
XLOC_014931	625.145	-1.0854	0.366158	-2.9643	0.00303372	0.410604	glutathione S-transferase-like
XLOC_029278	313.92	-0.87969	0.296698	-2.96494	0.00302745	0.410604	---NA---
XLOC_022987	63.7923	-1.15782	0.391007	-2.96112	0.00306518	0.41206	---NA---
XLOC_012740	40.5995	1.19676	0.40452	2.95846	0.00309179	0.412848	---NA---
XLOC_017938	146.339	-1.12064	0.379477	-2.95311	0.00314592	0.417275	alpha-1D adrenergic receptor-like
XLOC_005074	10.6448	1.19178	0.404076	2.94939	0.00318397	0.419525	#N/A
XLOC_008062	146.904	0.750839	0.255292	2.9411	0.0032705	0.422759	---NA---
XLOC_012823	116.74	1.00893	0.343065	2.94093	0.00327226	0.422759	#N/A
XLOC_018865	7.54769	1.15316	0.392061	2.94129	0.00326849	0.422759	Carboxylesterase 5A
XLOC_000638	56939.4	0.659124	0.224769	2.93246	0.00336293	0.426171	secretagogin-like protein
XLOC_011945	104.985	-1.171	0.398842	-2.936	0.00332473	0.426171	hypothetical protein BRAFLDRAFT_90216
XLOC_019906	18.8336	1.07927	0.367928	2.93336	0.00335315	0.426171	---NA---
XLOC_021498	167.863	-1.16575	0.397839	-2.9302	0.00338741	0.426556	#N/A
XLOC_023892	12.5954	1.18124	0.404221	2.92226	0.00347498	0.434831	---NA---
XLOC_018053	116.869	0.840156	0.287995	2.91726	0.00353123	0.439108	iodotyrosine deiodinase partial
XLOC_000587	1163.17	-1.14967	0.394725	-2.91258	0.00358451	0.442965	---NA---
XLOC_013899	274.68	-0.998601	0.344978	-2.89468	0.00379542	0.462404	#N/A
XLOC_023699	1302.01	-1.02623	0.354391	-2.89576	0.00378245	0.462404	#N/A
XLOC_030354	5.55237	-1.08412	0.374694	-2.89335	0.00381154	0.462404	---NA---
XLOC_000906	21.5006	-1.10603	0.382681	-2.89022	0.00384968	0.464202	---NA---
XLOC_004814	23.077	-1.15224	0.399459	-2.88449	0.00392045	0.469887	#N/A
XLOC_002712	625.696	-0.877804	0.306047	-2.8682	0.00412817	0.472035	#N/A
XLOC_003753	997.19	-1.00301	0.34881	-2.87552	0.00403369	0.472035	#N/A
XLOC_003814	259.753	-0.825265	0.287574	-2.86975	0.00410799	0.472035	cathepsin B-like
XLOC_006113	2436.94	-0.962927	0.334523	-2.87851	0.00399563	0.472035	PREDICTED: mucin-5AC
XLOC_014007	501.611	-0.601256	0.209578	-2.86889	0.00411916	0.472035	---NA---
XLOC_024927	59.7093	1.06784	0.371927	2.8711	0.00409047	0.472035	---NA---
XLOC_025262	95.3774	1.11083	0.387116	2.86949	0.0041113	0.472035	---NA---
XLOC_027255	1339.88	-1.15726	0.402295	-2.87664	0.00401929	0.472035	hypothetical protein M514_12318
XLOC_016163	80.4426	0.903629	0.315591	2.8633	0.00419258	0.473952	trans-1,2-dihydrobenzene-1,2-diol dehydrogenase
XLOC_017562	18.7865	-1.14757	0.400679	-2.86408	0.00418228	0.473952	#N/A
XLOC_007033	635.877	-0.762944	0.267518	-2.85193	0.00434541	0.482996	potassium channel subfamily K member 16 isoform X1
XLOC_009169	123.903	0.721694	0.252909	2.85358	0.00432301	0.482996	#N/A
XLOC_016872	419.73	0.738404	0.258788	2.85332	0.00432654	0.482996	#N/A
XLOC_016895	351.261	-0.809818	0.284297	-2.84849	0.00439267	0.485537	#N/A
XLOC_013936	18.5549	1.13096	0.397352	2.84623	0.00442398	0.486296	---NA---
XLOC_028719	44.1821	1.03159	0.362918	2.84249	0.0044763	0.489344	#N/A
XLOC_023480	78.058	1.0798	0.380367	2.83883	0.00452791	0.49228	subtilisin partial
XLOC_020835	243.761	0.68232	0.24054	2.83662	0.00455945	0.493015	ATP-binding cassette sub-family G member 2-like
XLOC_003276	1032.32	-1.03999	0.367864	-2.8271	0.0046972	0.494473	E3 ubiquitin- ligase BRE1-like 2-like
XLOC_004170	47.6349	1.11383	0.393579	2.83001	0.00465466	0.494473	#N/A
XLOC_010987	91.9361	-1.14473	0.404046	-2.83317	0.00460882	0.494473	---NA---
XLOC_023697	3834.03	-1.02163	0.361096	-2.82924	0.00466581	0.494473	#N/A
XLOC_024443	11.3178	-1.14323	0.404368	-2.82719	0.00469585	0.494473	---NA---
XLOC_000428	35.7116	-1.10038	0.390476	-2.81805	0.00483169	0.505954	#N/A
XLOC_008368	1816.93	0.539537	0.19199	2.81024	0.00495047	0.515679	#N/A
XLOC_012291	37.1686	-1.10922	0.394965	-2.80841	0.0049787	0.515918	#N/A
XLOC_018484	21.0546	-1.12767	0.402502	-2.80166	0.00508402	0.524102	---NA---
XLOC_019459	63.2809	-1.06957	0.382761	-2.79436	0.00520024	0.53332	#N/A
XLOC_015203	12533.9	-0.483727	0.173822	-2.78289	0.00538767	0.535966	Rps16 partial
XLOC_017694	77.0213	1.00471	0.360812	2.78459	0.00535952	0.535966	---NA---
XLOC_019721	5535.46	-1.1037	0.396384	-2.78443	0.00536218	0.535966	#N/A
XLOC_021654	581.343	-0.881676	0.31632	-2.78729	0.00531508	0.535966	minichromosome maintenance 2
XLOC_025820	32.0167	1.03056	0.369518	2.78893	0.00528827	0.535966	---NA---
XLOC_028240	484.077	-1.03307	0.370363	-2.78934	0.0052816	0.535966	AP-4 complex subunit beta-1-like
XLOC_013579	289.539	-0.683885	0.246168	-2.77812	0.00546746	0.541197	PREDICTED: uncharacterized protein LOC100889490 isoform X2
XLOC_009602	86.1941	-0.952209	0.344207	-2.76639	0.00566811	0.558281	---NA---
XLOC_024397	249.693	0.960805	0.348091	2.76021	0.00577641	0.566145	hypothetical protein BRAFLDRAFT_117276
XLOC_009462	84.5015	-0.935437	0.339149	-2.75819	0.00581222	0.566863	---NA---
XLOC_025367	182.596	1.11283	0.404359	2.75208	0.00592179	0.574732	cap-specific mRNA (nucleoside-2 -O-)-methyltransferase 1 isoform X2
XLOC_000198	89.702	0.863983	0.315341	2.73984	0.00614695	0.592691	#N/A
XLOC_011302	18.8949	1.0379	0.379625	2.734	0.00625703	0.592691	---NA---
XLOC_013169	220.925	1.10479	0.404167	2.73349	0.00626666	0.592691	#N/A
XLOC_013802	150.683	1.1002	0.402845	2.73108	0.00631269	0.592691	deleted in malignant brain tumors 1 - partial
XLOC_018746	20.7244	1.10086	0.402864	2.73258	0.00628409	0.592691	---NA---
XLOC_020021	131.058	0.950749	0.34814	2.73094	0.00631536	0.592691	#N/A
XLOC_026233	17.7552	1.10332	0.403406	2.735	0.00623798	0.592691	---NA---
XLOC_027342	42.7608	-1.08956	0.399328	-2.72847	0.00636283	0.594342	#N/A
XLOC_018274	1175.35	0.85932	0.317293	2.70828	0.00676324	0.62605	isoform A
XLOC_029651	619.127	1.00772	0.372103	2.70819	0.00676521	0.62605	#N/A
XLOC_026586	250.667	-0.848775	0.313785	-2.70496	0.00683127	0.629236	---NA---
XLOC_019128	24.8904	-1.08654	0.402941	-2.69653	0.00700659	0.636544	---NA---
XLOC_026446	545.822	0.860496	0.319043	2.69712	0.00699429	0.636544	gypsy retrotransposon integrase 1
XLOC_029087	126.565	1.06204	0.393578	2.69842	0.00696692	0.636544	tetratricopeptide repeat 22-like
XLOC_005715	295.03	-0.856124	0.317952	-2.69262	0.00708927	0.641128	#N/A
XLOC_002371	66.3585	-0.958402	0.357258	-2.68266	0.00730394	0.648146	---NA---
XLOC_002814	658.044	-0.494647	0.184074	-2.68722	0.00720504	0.648146	latrophilin-3-like isoform X3
XLOC_010871	105.644	-1.06211	0.396023	-2.68195	0.00731938	0.648146	RNA-directed DNA polymerase from mobile element jockey-like
XLOC_012728	80.6709	1.05812	0.394603	2.68148	0.00732975	0.648146	#N/A
XLOC_028440	280.787	0.752009	0.280121	2.68458	0.00726201	0.648146	phosphatase 1L
XLOC_023345	222.372	0.72572	0.270973	2.6782	0.00740181	0.651622	vasopressin oxytocin-type precursor
XLOC_026761	9.52124	0.984454	0.36799	2.67522	0.00746801	0.654553	---NA---
XLOC_005787	324.168	-1.00396	0.375605	-2.67292	0.00751936	0.656163	#N/A
XLOC_010156	914.34	-0.796659	0.298389	-2.66986	0.00758818	0.659277	#N/A
XLOC_017563	5.36092	0.982953	0.368504	2.66741	0.00764377	0.661219	---NA---
XLOC_008117	138.365	0.906938	0.34038	2.66449	0.00771056	0.66347	#N/A
XLOC_008151	54.131	-0.979331	0.367705	-2.66336	0.00773648	0.66347	#N/A
XLOC_019413	4229.94	-0.824272	0.309697	-2.66154	0.00777831	0.664194	#N/A
XLOC_005909	723.904	0.608759	0.229289	2.65499	0.00793105	0.664618	peroxisomal NADH pyrophosphatase NUDT12 isoform X3
XLOC_009159	14.1726	1.05064	0.395544	2.65619	0.00790281	0.664618	hypothetical protein BRAFLDRAFT_66878
XLOC_016068	33.2913	0.933877	0.351596	2.65611	0.00790481	0.664618	---NA---
XLOC_019907	8.46147	1.00296	0.377717	2.65532	0.0079233	0.664618	---NA---
XLOC_026601	93.647	-0.819524	0.308768	-2.65417	0.00795029	0.664618	#N/A
XLOC_011509	7.26916	0.927925	0.351285	2.64152	0.00825355	0.687082	---NA---
XLOC_022756	327.514	-0.978246	0.373017	-2.62252	0.00872813	0.723562	#N/A
XLOC_027728	8.51408	1.05653	0.40368	2.61725	0.00886413	0.731788	#N/A
XLOC_000892	136.261	-0.617027	0.236596	-2.60793	0.00910903	0.745816	#N/A
XLOC_010793	6.22129	-0.992816	0.380636	-2.60831	0.00909902	0.745816	#N/A
XLOC_021797	498.793	0.842802	0.323746	2.60328	0.00923371	0.752925	centrosomal of 112 kDa isoform X1
XLOC_012637	39.6019	-0.954998	0.367791	-2.59658	0.00941577	0.764637	---NA---
XLOC_010602	653.714	0.731765	0.281996	2.59495	0.00946038	0.765137	#N/A
XLOC_026301	225.612	-0.870919	0.336249	-2.5901	0.00959472	0.769744	---NA---
XLOC_029763	4234	0.737762	0.284833	2.59015	0.00959331	0.769744	LRR and PYD domains-containing 12-like
XLOC_006164	61.3744	-0.806017	0.312206	-2.58168	0.00983196	0.7718	---NA---
XLOC_013174	80.4675	-1.04389	0.404443	-2.58105	0.0098501	0.7718	E3 ubiquitin- ligase MIB2-like isoform X1
XLOC_020534	9.54094	-0.972303	0.376115	-2.58512	0.00973448	0.7718	#N/A
XLOC_022434	23.9188	-1.04561	0.404446	-2.58529	0.0097296	0.7718	#N/A
XLOC_022511	6755.97	0.645077	0.249778	2.58261	0.00980568	0.7718	#N/A
XLOC_028426	50.3824	-0.839847	0.325403	-2.58094	0.0098531	0.7718	---NA---
XLOC_016664	981.248	-1.03273	0.400388	-2.57932	0.00989956	0.772051	#N/A
XLOC_023456	5.2226	-0.967335	0.375209	-2.57812	0.00993391	0.772051	#N/A
XLOC_028142	11.7365	-0.903384	0.350835	-2.57496	0.0100253	0.776122	---NA---
XLOC_019450	87.2731	-0.856245	0.332719	-2.57348	0.0100682	0.776426	#N/A
XLOC_001047	100.936	-0.878019	0.343622	-2.55519	0.0106131	0.787349	#N/A
XLOC_002300	576.246	0.626921	0.245251	2.55624	0.0105809	0.787349	DEFECTIVE IN EXINE FORMATION 1-like
XLOC_002350	899.352	-0.857186	0.334538	-2.5623	0.0103982	0.787349	phospholipase DDHD1
XLOC_003087	626.594	-0.651621	0.255885	-2.54654	0.0108796	0.787349	retinol dehydrogenase 13-like
XLOC_003244	4.6196	0.942731	0.368439	2.55872	0.0105058	0.787349	PREDICTED: uncharacterized protein LOC105446188
XLOC_003418	60.9764	0.858701	0.335833	2.55693	0.0105601	0.787349	#N/A
XLOC_003707	346.002	-1.0246	0.401346	-2.55292	0.0106825	0.787349	---NA---
XLOC_009131	234.294	-0.684171	0.267046	-2.562	0.0104072	0.787349	random slug 5-like
XLOC_014692	1450.13	-0.601514	0.235492	-2.55428	0.0106406	0.787349	#N/A
XLOC_016364	9.02559	1.02846	0.404283	2.54391	0.0109618	0.787349	PREDICTED: uncharacterized protein LOC105439358
XLOC_017145	36.469	1.00708	0.393641	2.55836	0.0105168	0.787349	ficolin-2-like isoform X1
XLOC_017432	47.8092	0.882135	0.345891	2.55033	0.0107621	0.787349	TELO2-interacting 2
XLOC_019209	20.6012	-0.990754	0.389353	-2.54462	0.0109398	0.787349	Lectin C-type domain-containing
XLOC_020184	443.227	-0.823761	0.32371	-2.54475	0.0109357	0.787349	sterile alpha motif domain-containing 9-like
XLOC_027953	65.7028	-0.867976	0.341088	-2.54473	0.0109364	0.787349	probable ATP-dependent RNA helicase DHX40
XLOC_028234	2714.48	-0.529298	0.207562	-2.55007	0.01077	0.787349	#N/A
XLOC_028574	4721.26	-0.980409	0.381904	-2.56716	0.0102535	0.787349	#N/A
XLOC_028816	337.597	-0.923248	0.362533	-2.54666	0.010876	0.787349	nucleolar 6
XLOC_029182	9.41783	-0.974776	0.381003	-2.55845	0.0105141	0.787349	RNA-directed DNA polymerase from mobile element jockey-like
XLOC_016642	8335.32	-0.664379	0.261507	-2.54058	0.0110668	0.789466	receptor-type tyrosine- phosphatase F isoform X1
XLOC_026908	742.284	0.884366	0.348112	2.54046	0.0110706	0.789466	TK kinase
XLOC_000483	65.0957	-0.780527	0.307798	-2.53584	0.0112177	0.789772	Gamma-aminobutyric acid receptor-associated -like 2
XLOC_000920	18.2763	-1.02166	0.404011	-2.52879	0.0114457	0.789772	#N/A
XLOC_001069	506.933	-0.663007	0.261794	-2.53256	0.0113235	0.789772	---NA---
XLOC_001749	21.3675	-0.956882	0.378289	-2.5295	0.0114226	0.789772	---NA---
XLOC_008497	87.9921	-0.862134	0.340612	-2.53113	0.0113694	0.789772	#N/A
XLOC_008987	133.626	0.6793	0.26847	2.53026	0.0113977	0.789772	unnamed protein product
XLOC_010999	65.6245	1.01983	0.402774	2.53201	0.011341	0.789772	cornifelin homolog
XLOC_011974	44.1871	-0.972151	0.383064	-2.53783	0.0111543	0.789772	#N/A
XLOC_015924	4.72956	0.884323	0.348587	2.53688	0.0111846	0.789772	---NA---
XLOC_022283	818.233	-0.822372	0.325371	-2.52749	0.0114881	0.789772	PREDICTED: uncharacterized protein LOC100889665
XLOC_024881	165.336	0.972527	0.384889	2.52677	0.0115116	0.789772	#N/A
XLOC_005316	43.285	-0.897552	0.355442	-2.52517	0.0115642	0.789797	arylsulfatase B
XLOC_013762	1652.46	-0.672598	0.266537	-2.52347	0.0116203	0.789797	kynurenine--oxoglutarate transaminase 3 isoform X1
XLOC_018265	84.7466	1.01893	0.403835	2.52315	0.011631	0.789797	#N/A
XLOC_003035	56.7005	0.901707	0.358417	2.5158	0.0118762	0.791818	#N/A
XLOC_003280	87.935	-0.987007	0.392213	-2.51651	0.0118525	0.791818	---NA---
XLOC_013172	59.6381	-0.903054	0.358676	-2.51774	0.0118111	0.791818	PREDICTED: uncharacterized protein LOC764597
XLOC_020528	21.7839	-1.01283	0.4019	-2.52011	0.0117317	0.791818	TPR and ankyrin repeat-containing 1-like
XLOC_021088	1362.29	-1.0181	0.404405	-2.51753	0.0118182	0.791818	#N/A
XLOC_025733	796.744	-1.01474	0.403458	-2.51511	0.0118996	0.791818	oocyte zinc finger 22-like
XLOC_006778	934.647	-0.941133	0.374903	-2.51034	0.0120616	0.793988	#N/A
XLOC_015262	89425.2	-0.621159	0.247467	-2.51007	0.0120707	0.793988	Y+L amino acid transporter 2
XLOC_025579	517.809	-0.959436	0.382329	-2.50945	0.0120918	0.793988	#N/A
XLOC_030454	211.892	-0.631018	0.251256	-2.51145	0.0120235	0.793988	#N/A
XLOC_005526	713.951	-0.515917	0.205988	-2.50459	0.0122593	0.802341	#N/A
XLOC_016338	8.32918	-0.960197	0.383963	-2.50075	0.012393	0.806404	---NA---
XLOC_028980	61.1526	-1.00857	0.40335	-2.50048	0.0124025	0.806404	#N/A
XLOC_019866	45.8983	-0.990625	0.39696	-2.49553	0.012577	0.815089	PREDICTED: uncharacterized protein LOC753895
XLOC_006277	187.889	-0.77992	0.312791	-2.49342	0.0126519	0.817283	ancient ubiquitous 1
XLOC_005870	1304.92	-0.858935	0.344702	-2.49182	0.0127092	0.818324	#N/A
XLOC_000746	231.85	0.649383	0.261533	2.48299	0.0130285	0.825364	piggyBac transposable element-derived 3-like
XLOC_007345	13.8034	-0.871708	0.350983	-2.48361	0.0130056	0.825364	---NA---
XLOC_010796	39.5542	-0.904375	0.363615	-2.48718	0.0128761	0.825364	#N/A
XLOC_012084	26.9622	1.00117	0.403385	2.48193	0.0130674	0.825364	PREDICTED: uncharacterized protein LOC107449481
XLOC_020201	354.393	0.977846	0.393806	2.48307	0.0130257	0.825364	#N/A
XLOC_022116	13.1373	0.975155	0.392812	2.4825	0.0130465	0.825364	---NA---
XLOC_010966	997.167	-0.533581	0.215511	-2.47589	0.0132904	0.83415	palmitoyltransferase ZDHHC17
XLOC_024437	13.4934	-1.00175	0.404479	-2.47663	0.0132627	0.83415	---NA---
XLOC_021444	1817.49	-0.841805	0.340257	-2.47403	0.01336	0.835883	#N/A
XLOC_024075	246.947	-0.8094	0.327424	-2.47202	0.0134352	0.83795	PREDICTED: uncharacterized protein LOC105436885
XLOC_019092	5.05585	-0.942697	0.381796	-2.46911	0.0135448	0.839179	---NA---
XLOC_026759	8.39336	0.842773	0.34146	2.46815	0.0135814	0.839179	deleted in malignant brain tumors 1 - partial
XLOC_028914	217.183	0.974689	0.394722	2.4693	0.0135376	0.839179	#N/A
XLOC_014496	477.679	-0.992768	0.402803	-2.46465	0.0137148	0.84219	#N/A
XLOC_027660	423.553	0.550401	0.223278	2.4651	0.0136976	0.84219	#N/A
XLOC_002846	21.3397	-0.919428	0.373499	-2.46166	0.0138295	0.844021	---NA---
XLOC_003992	69.853	0.701438	0.284877	2.46225	0.0138069	0.844021	#N/A
XLOC_005553	2138.66	-0.824514	0.335587	-2.45693	0.0140129	0.847417	#N/A
XLOC_017835	7.76095	-0.94449	0.384386	-2.45714	0.0140048	0.847417	#N/A
XLOC_022228	34.1176	0.993612	0.404179	2.45835	0.0139579	0.847417	#N/A
XLOC_013294	1479.28	-0.769027	0.313391	-2.45389	0.014132	0.852032	#N/A
XLOC_005026	225.736	0.982348	0.400806	2.45093	0.0142487	0.856471	---NA---
XLOC_017658	55.9254	0.929792	0.379685	2.44885	0.0143313	0.858842	---NA---
XLOC_020247	406.647	-0.87285	0.356778	-2.44648	0.014426	0.86192	#N/A
XLOC_001302	396.507	-0.839972	0.344475	-2.43841	0.014752	0.862368	#N/A
XLOC_001589	323.545	0.598274	0.245424	2.43772	0.0147802	0.862368	#N/A
XLOC_009683	425.014	-0.924747	0.378457	-2.44347	0.0145468	0.862368	hypothetical protein CGI_10017518
XLOC_013832	549.367	0.528199	0.216334	2.44159	0.0146229	0.862368	#N/A
XLOC_022077	19.1084	0.957538	0.39247	2.43978	0.0146963	0.862368	#N/A
XLOC_023804	787.825	0.868518	0.355592	2.44246	0.0145876	0.862368	#N/A
XLOC_026694	160.103	-0.882622	0.361771	-2.43972	0.0146985	0.862368	#N/A
XLOC_030660	3039.04	-0.851943	0.349346	-2.43868	0.0147411	0.862368	#N/A
XLOC_002906	6.21513	0.921028	0.378272	2.43483	0.0148987	0.866737	---NA---
XLOC_026497	1340.29	-0.90852	0.373393	-2.43315	0.0149683	0.868246	#N/A
XLOC_001684	9.45394	0.943097	0.388569	2.4271	0.0152199	0.880278	#N/A
XLOC_005158	424.651	-0.630293	0.259933	-2.42483	0.0153157	0.880695	#N/A
XLOC_025478	65.9213	0.939836	0.387443	2.42574	0.0152772	0.880695	---NA---
XLOC_026887	25.6406	-0.935609	0.386224	-2.42245	0.0154162	0.883922	---NA---
XLOC_008415	103.677	0.77572	0.321256	2.41465	0.0157504	0.886797	#N/A
XLOC_012283	371.31	0.643146	0.266185	2.41616	0.0156851	0.886797	#N/A
XLOC_018238	32.7584	0.955532	0.395829	2.414	0.0157784	0.886797	#N/A
XLOC_023891	7.43138	0.969558	0.401437	2.41522	0.0157256	0.886797	---NA---
XLOC_023908	17562.7	-0.682765	0.282428	-2.41748	0.0156284	0.886797	c-binding partial
XLOC_026390	4.36089	-0.859644	0.355798	-2.4161	0.0156877	0.886797	#N/A
XLOC_029889	54.9	0.973922	0.403391	2.41434	0.0157638	0.886797	phospholipid-transporting ATPase ID
XLOC_008744	15.9608	-0.970629	0.402942	-2.40885	0.0160027	0.886798	---NA---
XLOC_013470	433.248	0.774164	0.321267	2.40972	0.0159648	0.886798	amyloid -binding 2
XLOC_014907	1360.68	-0.569116	0.236274	-2.40871	0.0160089	0.886798	heparan-alpha-glucosaminide N-acetyltransferase isoform X3
XLOC_018230	184.208	-0.922461	0.383102	-2.40787	0.0160458	0.886798	#N/A
XLOC_023089	762.168	0.919827	0.3816	2.41045	0.0159328	0.886798	#N/A
XLOC_028314	1418.29	0.570085	0.236712	2.40834	0.0160251	0.886798	#N/A
XLOC_010787	48.7876	-0.958709	0.398828	-2.40382	0.0162249	0.894215	PREDICTED: uncharacterized protein LOC107332457
XLOC_002240	54.4866	-0.959442	0.400104	-2.39798	0.0164857	0.898629	#N/A
XLOC_011786	62.8735	-0.933098	0.389074	-2.39825	0.0164735	0.898629	calcineurin subunit B type 1-like
XLOC_018765	35.1391	0.947106	0.394686	2.39964	0.0164111	0.898629	#N/A
XLOC_022378	70.4014	-0.762877	0.317825	-2.40031	0.0163814	0.898629	#N/A
XLOC_001092	301.064	-0.667821	0.278915	-2.39435	0.0166498	0.900273	---NA---
XLOC_009270	38.8573	0.814906	0.340915	2.39035	0.0168323	0.900273	---NA---
XLOC_023236	993.552	-0.493015	0.206231	-2.3906	0.0168211	0.900273	sugar phosphate exchanger 2
XLOC_023611	19.141	-0.966244	0.404228	-2.39034	0.0168326	0.900273	---NA---
XLOC_024820	28.3567	-0.93591	0.391094	-2.39305	0.0167088	0.900273	---NA---
XLOC_028369	1021.68	-0.604213	0.252185	-2.39591	0.0165791	0.900273	bifunctional purine biosynthesis PURH-like isoform X3
XLOC_029744	35.3317	-0.82375	0.344203	-2.39321	0.0167017	0.900273	---NA---
XLOC_004477	65.5493	-0.881045	0.36968	-2.38327	0.0171598	0.906043	---NA---
XLOC_004603	5767.67	-0.943489	0.395902	-2.38314	0.0171658	0.906043	#N/A
XLOC_008866	133.183	-0.672001	0.281988	-2.38309	0.0171682	0.906043	SMG9 isoform X1
XLOC_013277	101.868	-0.755122	0.316412	-2.38651	0.017009	0.906043	hypothetical protein LOTGIDRAFT_229168
XLOC_025134	1276.67	-0.636126	0.26668	-2.38535	0.0170627	0.906043	cyclic AMP-responsive element-binding 3 4-like
XLOC_008473	623.44	-0.637842	0.267841	-2.38142	0.0172461	0.907746	iodide transporter
XLOC_014111	105.465	0.857566	0.360528	2.37864	0.0173766	0.912201	#N/A
XLOC_005727	165.239	0.858063	0.361259	2.3752	0.0175394	0.916673	#N/A
XLOC_013711	166.052	0.656009	0.276309	2.37419	0.0175877	0.916673	splicing regulatory glutamine lysine-rich 1-like
XLOC_023048	84.6681	-0.957338	0.403272	-2.37393	0.0176	0.916673	PREDICTED: uncharacterized protein LOC106816219
XLOC_023883	13.1395	-0.899723	0.379173	-2.37285	0.0176512	0.916941	---NA---
XLOC_001761	14.4699	-0.932246	0.393102	-2.37151	0.0177155	0.917886	#N/A
XLOC_006355	30.1457	0.956892	0.404359	2.36644	0.01796	0.922759	---NA---
XLOC_009013	122.401	-0.847011	0.358035	-2.36572	0.0179951	0.922759	#N/A
XLOC_016518	6.66956	-0.818401	0.34571	-2.3673	0.0179182	0.922759	---NA---
XLOC_022234	7.11106	0.941196	0.397411	2.36832	0.0178692	0.922759	#N/A
XLOC_030591	45.732	0.933073	0.394914	2.36273	0.0181411	0.927855	---NA---
XLOC_003247	12.9935	-0.920965	0.390003	-2.36143	0.0182045	0.928711	#N/A
XLOC_003979	139.243	-0.891033	0.377883	-2.35796	0.0183756	0.930026	#N/A
XLOC_011409	562.602	-0.461418	0.195741	-2.35729	0.0184087	0.930026	#NAME?
XLOC_023576	244.755	-0.953164	0.404376	-2.35712	0.0184173	0.930026	von Willebrand factor
XLOC_028504	81.0513	0.745017	0.316006	2.35761	0.0183931	0.930026	#N/A
XLOC_019485	159.527	-0.825215	0.350364	-2.35531	0.0185074	0.932209	#N/A
XLOC_011765	335.434	-0.789828	0.335799	-2.35208	0.0186686	0.935592	Tubulin alpha-1C chain
XLOC_026924	49.663	-0.849932	0.361239	-2.35283	0.0186314	0.935592	Rieske domain-containing isoform X1
XLOC_000902	113.436	0.768812	0.328445	2.34076	0.0192445	0.940522	---NA---
XLOC_005559	540.403	-0.730075	0.310954	-2.34785	0.0188819	0.940522	#N/A
XLOC_009933	11.894	0.888891	0.379878	2.33994	0.0192869	0.940522	#N/A
XLOC_010142	968.937	-0.44412	0.189759	-2.34044	0.0192609	0.940522	trafficking particle complex subunit 1-like
XLOC_012853	1110.69	-0.742601	0.316541	-2.34598	0.0189769	0.940522	#N/A
XLOC_016351	881.636	-0.657096	0.279794	-2.3485	0.018849	0.940522	LOW QUALITY PROTEIN: hypothetical protein M513_09097
XLOC_019288	1898.63	-0.681732	0.290947	-2.34315	0.0191218	0.940522	---NA---
XLOC_021035	199.804	-0.904102	0.385622	-2.34453	0.0190513	0.940522	#N/A
XLOC_021494	798.257	-0.475108	0.202879	-2.34184	0.0191892	0.940522	O-mannosyl-transferase 2
XLOC_027235	63.4218	0.876072	0.374239	2.34095	0.019235	0.940522	---NA---
XLOC_027330	23.0754	-0.909486	0.388321	-2.3421	0.0191758	0.940522	#N/A
XLOC_012851	3278.88	-0.645507	0.276049	-2.33838	0.0193678	0.942154	#N/A
XLOC_028875	1000.11	0.892863	0.382541	2.33403	0.019594	0.950835	#N/A
XLOC_005678	64.7415	-0.912388	0.391883	-2.32822	0.0199006	0.963363	#N/A
XLOC_012188	31.6569	0.922092	0.396479	2.3257	0.0200345	0.965972	#N/A
XLOC_023880	12.6286	-0.940453	0.40443	-2.32538	0.0200516	0.965972	#N/A
XLOC_018200	355.786	0.767749	0.330489	2.32307	0.0201754	0.969587	#N/A
XLOC_017804	382.353	0.607575	0.261704	2.32161	0.0202537	0.971006	#N/A
XLOC_017378	27.5199	-0.78755	0.340072	-2.31583	0.0205674	0.981971	#N/A
XLOC_026313	548.99	-0.816082	0.352431	-2.31558	0.0205811	0.981971	LRR and PYD domains-containing 5- partial
XLOC_003332	298.229	0.686542	0.296739	2.31362	0.0206883	0.984501	rab3 GTPase isoform X2
XLOC_028879	4.56534	0.820988	0.355083	2.3121	0.0207722	0.984501	#N/A
XLOC_029250	281.653	0.533265	0.23066	2.31191	0.0207826	0.984501	FAM91A1 isoform X2
XLOC_006703	28.3301	0.843823	0.365485	2.30878	0.020956	0.986923	#N/A
XLOC_013566	34.3602	-0.889555	0.385373	-2.3083	0.0209825	0.986923	#N/A
XLOC_029718	507.249	0.510436	0.221069	2.30895	0.0209464	0.986923	#N/A
XLOC_007107	648.186	-0.883882	0.383181	-2.30669	0.0210718	0.987697	#N/A
XLOC_009152	208.273	-0.856288	0.37132	-2.30607	0.0211069	0.987697	#N/A
XLOC_014364	626.579	-0.533701	0.231507	-2.30533	0.0211479	0.987697	epididymis-specific alpha-mannosidase
XLOC_020820	48.4639	0.930921	0.404385	2.30207	0.0213314	0.993933	#N/A
XLOC_006977	305.228	0.660587	0.287885	2.29463	0.0217546	0.998423	cathepsin L
XLOC_012889	18.0756	0.886932	0.386299	2.29597	0.0216775	0.998423	zinc finger 862-like
XLOC_017519	87.4754	0.898319	0.391242	2.29607	0.0216721	0.998423	#N/A
XLOC_018781	512.719	0.588943	0.25671	2.2942	0.021779	0.998423	#N/A
XLOC_020936	12.2167	-0.925902	0.403154	-2.29665	0.021639	0.998423	---NA---
XLOC_021460	10.5501	-0.826585	0.359891	-2.29676	0.0216322	0.998423	---NA---
XLOC_028880	7.65975	0.832299	0.362666	2.29494	0.0217364	0.998423	#N/A
XLOC_001559	577.509	0.59839	0.261612	2.28732	0.0221774	0.999399	Sodium- and chloride-dependent GABA transporter 2
XLOC_002443	19.2968	-0.918834	0.40177	-2.28697	0.0221978	0.999399	#N/A
XLOC_011770	32.971	0.853813	0.373796	2.28417	0.0223617	0.999399	#N/A
XLOC_011995	71.4139	-0.91602	0.401534	-2.2813	0.0225305	0.999399	#N/A
XLOC_014590	4.39688	0.847792	0.371341	2.28305	0.0224272	0.999399	---NA---
XLOC_017275	64.375	0.910563	0.398733	2.28364	0.0223927	0.999399	fibrinogen C domain-containing 1
XLOC_017408	262.029	0.61681	0.270423	2.28091	0.0225538	0.999399	---NA---
XLOC_018937	25272.7	0.698089	0.305826	2.28264	0.0224517	0.999399	extracellular transglutaminase isoform X1
XLOC_018953	185.028	0.697875	0.30524	2.28632	0.0222357	0.999399	#N/A
XLOC_019892	260.63	-0.769035	0.336062	-2.28837	0.0221158	0.999399	#N/A
XLOC_021488	1348.54	-0.440412	0.192129	-2.29227	0.0218903	0.999399	RNA-directed DNA polymerase from mobile element jockey-like
XLOC_023493	8.42265	-0.925499	0.40447	-2.28818	0.0221273	0.999399	cytochrome P450 2J6
XLOC_024271	47.1778	-0.897459	0.391792	-2.29065	0.0219837	0.999399	#N/A
XLOC_026720	9.24564	-0.895064	0.391121	-2.28846	0.0221108	0.999399	#N/A
XLOC_029372	183.253	-0.618321	0.271078	-2.28097	0.0225499	0.999399	#N/A
XLOC_000001	89.7466	-0.288016	0.299601	-0.961332	0.336385	0.999845	#N/A
XLOC_000002	1039.4	-0.138323	0.249549	-0.554291	0.57938	0.999845	#N/A
XLOC_000003	9.72891	0.412463	0.39976	1.03178	0.302177	0.999845	#N/A
XLOC_000004	18.7693	-0.356395	0.370727	-0.961341	0.336381	0.999845	---NA---
XLOC_000006	184.058	-0.752701	0.378071	-1.9909	0.0464919	0.999845	---NA---
XLOC_000008	914.094	-0.16751	0.346224	-0.48382	0.628514	0.999845	#N/A
XLOC_000009	3157.69	-0.0535223	0.193762	-0.276227	0.782373	0.999845	#N/A
XLOC_000010	76.7535	0.157455	0.342655	0.459515	0.645864	0.999845	#N/A
XLOC_000011	62.7973	0.0896702	0.39023	0.229788	0.818256	0.999845	A disintegrin and metallo ase with thrombospondin motifs 6
XLOC_000012	700.741	-0.221346	0.365801	-0.6051	0.545112	0.999845	#N/A
XLOC_000014	169.708	0.0787651	0.292836	0.268974	0.78795	0.999845	#N/A
XLOC_000015	269.632	-0.409734	0.270246	-1.51615	0.129482	0.999845	#N/A
XLOC_000016	32.1105	-0.471841	0.389679	-1.21085	0.225955	0.999845	#N/A
XLOC_000017	343.376	0.0934856	0.260658	0.358652	0.719856	0.999845	#N/A
XLOC_000018	392.136	0.026642	0.370132	0.0719797	0.942618	0.999845	#N/A
XLOC_000019	2661.49	0.0553485	0.215925	0.256332	0.797694	0.999845	#N/A
XLOC_000021	535.136	0.124143	0.306046	0.405637	0.68501	0.999845	#N/A
XLOC_000022	338.719	-0.0651243	0.207502	-0.313849	0.753636	0.999845	#N/A
XLOC_000025	156.517	-0.179408	0.260673	-0.688249	0.491296	0.999845	#N/A
XLOC_000026	293.843	0.145484	0.228108	0.637787	0.523612	0.999845	#N/A
XLOC_000027	3535.82	-0.0128498	0.197317	-0.0651227	0.948076	0.999845	#N/A
XLOC_000028	483.561	0.103179	0.205781	0.501401	0.616089	0.999845	#N/A
XLOC_000029	29.336	-0.174984	0.372917	-0.46923	0.638905	0.999845	#N/A
XLOC_000030	112.21	0.110143	0.28276	0.38953	0.696884	0.999845	#N/A
XLOC_000032	49.882	0.278137	0.362837	0.766561	0.443343	0.999845	#N/A
XLOC_000033	49.8833	-0.313432	0.353295	-0.88717	0.374988	0.999845	#N/A
XLOC_000038	8.06185	-0.10239	0.396763	-0.258063	0.796358	0.999845	#N/A
XLOC_000039	3.47677	-0.440363	0.377888	-1.16533	0.243887	0.999845	#N/A
XLOC_000040	4.71642	-0.439398	0.388955	-1.12969	0.258608	0.999845	#N/A
XLOC_000041	13.0968	-0.449594	0.399307	-1.12594	0.260193	0.999845	#N/A
XLOC_000042	52.7868	0.126595	0.399689	0.316734	0.751445	0.999845	#N/A
XLOC_000043	123.804	-0.0560418	0.295426	-0.189698	0.849546	0.999845	#N/A
XLOC_000044	288.739	-0.157596	0.281743	-0.559361	0.575915	0.999845	#N/A
XLOC_000045	330.324	-0.350117	0.252869	-1.38458	0.166181	0.999845	#N/A
XLOC_000046	707.444	-0.142495	0.266563	-0.534563	0.592952	0.999845	#N/A
XLOC_000047	51.4088	0.0196726	0.337117	0.0583552	0.953466	0.999845	tie-like receptor tyrosine kinase
XLOC_000048	254.391	0.0135328	0.242459	0.0558147	0.955489	0.999845	#N/A
XLOC_000049	218.226	0.266879	0.245417	1.08745	0.276836	0.999845	#N/A
XLOC_000050	202.706	-0.0917204	0.269247	-0.340655	0.733363	0.999845	#N/A
XLOC_000051	161.897	0.238484	0.404079	0.590192	0.555062	0.999845	#N/A
XLOC_000055	10.6112	0.317312	0.404005	0.785416	0.43221	0.999845	Class a rhodopsin g- coupled receptor gprals
XLOC_000056	26.4212	-0.213345	0.401148	-0.531836	0.59484	0.999845	#N/A
XLOC_000057	511.672	-0.0727904	0.270954	-0.268644	0.788203	0.999845	#N/A
XLOC_000061	408.859	-0.23286	0.254305	-0.91567	0.35984	0.999845	#N/A
XLOC_000062	358.306	-0.246366	0.236826	-1.04028	0.298209	0.999845	#N/A
XLOC_000063	3.48078	0.380904	0.370392	1.02838	0.303771	0.999845	#N/A
XLOC_000067	192.322	0.371748	0.277539	1.33944	0.180426	0.999845	#N/A
XLOC_000068	345.375	-0.115726	0.307802	-0.375976	0.706935	0.999845	#N/A
XLOC_000069	10.5048	0.248786	0.400974	0.620455	0.534959	0.999845	#N/A
XLOC_000070	324.302	-0.0555526	0.300433	-0.184908	0.853301	0.999845	#N/A
XLOC_000071	395.231	0.335324	0.336148	0.997549	0.318498	0.999845	#N/A
XLOC_000073	401.429	-0.0795324	0.253197	-0.314113	0.753435	0.999845	#N/A
XLOC_000074	57.1061	-0.532556	0.393848	-1.35219	0.176315	0.999845	#N/A
XLOC_000075	47.4838	-0.118352	0.395955	-0.298902	0.765015	0.999845	tctex1 domain-containing 1-like
XLOC_000076	503.416	-0.497172	0.317488	-1.56596	0.117359	0.999845	#N/A
XLOC_000077	782.91	-0.253048	0.190808	-1.32619	0.184777	0.999845	#N/A
XLOC_000078	18.3218	-0.369058	0.39701	-0.929593	0.352582	0.999845	#N/A
XLOC_000079	47.3904	0.0156455	0.400796	0.0390361	0.968862	0.999845	#N/A
XLOC_000080	9.79753	-0.44042	0.404239	-1.0895	0.275932	0.999845	#N/A
XLOC_000081	425.301	-0.17265	0.36228	-0.476564	0.633673	0.999845	#N/A
XLOC_000082	727.456	0.184015	0.278551	0.660615	0.508859	0.999845	#N/A
XLOC_000083	505.923	0.430166	0.385663	1.1154	0.264681	0.999845	#N/A
XLOC_000084	700.549	0.0959919	0.376817	0.254744	0.798921	0.999845	#N/A
XLOC_000085	114.854	0.358516	0.369211	0.971032	0.331532	0.999845	#N/A
XLOC_000086	216.084	-0.0911571	0.264177	-0.34506	0.730049	0.999845	#N/A
XLOC_000087	559.306	0.142902	0.266153	0.536918	0.591324	0.999845	#N/A
XLOC_000088	159.417	-0.113073	0.315556	-0.358329	0.720097	0.999845	#N/A
XLOC_000089	210.985	-0.138567	0.247673	-0.559475	0.575838	0.999845	#N/A
XLOC_000090	476.501	-0.106501	0.192301	-0.553822	0.579701	0.999845	#N/A
XLOC_000091	124.165	0.131176	0.274722	0.477484	0.633017	0.999845	#N/A
XLOC_000098	1279.74	-0.0838116	0.267524	-0.313286	0.754063	0.999845	#N/A
XLOC_000100	169.004	-0.300555	0.320395	-0.938077	0.348205	0.999845	#N/A
XLOC_000102	5.71637	0.413958	0.394712	1.04876	0.29429	0.999845	#N/A
XLOC_000103	8.42105	0.134396	0.404126	0.332558	0.739468	0.999845	#N/A
XLOC_000104	1516.93	-0.157042	0.397334	-0.395238	0.692667	0.999845	#N/A
XLOC_000105	11.6419	-0.00055536	0.403918	-0.00137493	0.998903	0.999845	#N/A
XLOC_000106	77.907	-0.267089	0.326402	-0.818283	0.413195	0.999845	#N/A
XLOC_000107	244.231	0.0458162	0.26356	0.173836	0.861995	0.999845	#N/A
XLOC_000108	215.85	0.36185	0.3026	1.1958	0.231774	0.999845	#N/A
XLOC_000109	753.399	-0.371496	0.326317	-1.13845	0.254932	0.999845	#N/A
XLOC_000110	3297.45	-0.320975	0.262979	-1.22054	0.222262	0.999845	#N/A
XLOC_000111	1200.78	-0.0110664	0.250077	-0.0442518	0.964704	0.999845	#N/A
XLOC_000112	128.085	-0.0441536	0.317166	-0.139213	0.889282	0.999845	#N/A
XLOC_000113	336.391	-0.415644	0.238975	-1.73928	0.0819862	0.999845	COBW domain-containing 1-like
XLOC_000114	23.0148	0.181069	0.403271	0.448999	0.653432	0.999845	#N/A
XLOC_000115	130.029	0.0461425	0.298993	0.154326	0.877352	0.999845	#N/A
XLOC_000120	46.188	-0.00814114	0.341827	-0.0238166	0.980999	0.999845	PREDICTED: uncharacterized protein LOC102803407
XLOC_000121	109.54	0.327382	0.277829	1.17836	0.238655	0.999845	#N/A
XLOC_000123	3.16394	0.192982	0.235725	0.818675	0.412972	0.999845	#N/A
XLOC_000124	150.386	0.257244	0.331691	0.775555	0.438012	0.999845	#N/A
XLOC_000125	491.424	0.12694	0.261461	0.485502	0.62732	0.999845	#N/A
XLOC_000126	423.536	-0.0813775	0.284997	-0.285538	0.775232	0.999845	#N/A
XLOC_000127	4.94337	0.319169	0.35002	0.91186	0.361842	0.999845	#N/A
XLOC_000128	44.564	-0.0092384	0.355312	-0.0260008	0.979257	0.999845	#N/A
XLOC_000129	328.658	-0.744996	0.343938	-2.16608	0.0303052	0.999845	#N/A
XLOC_000130	176.615	-0.292632	0.346431	-0.844705	0.398275	0.999845	#N/A
XLOC_000140	175.006	0.0192055	0.261957	0.0733155	0.941555	0.999845	#N/A
XLOC_000141	180.173	0.209256	0.282627	0.740397	0.459059	0.999845	#N/A
XLOC_000142	187.776	0.463094	0.306384	1.51148	0.130665	0.999845	#N/A
XLOC_000143	3753.63	-0.0778474	0.199406	-0.390397	0.696243	0.999845	#N/A
XLOC_000144	132.125	-0.195191	0.258337	-0.755568	0.449908	0.999845	receptor-type tyrosine- phosphatase F-like
XLOC_000145	2064.02	0.0626594	0.196586	0.318738	0.749925	0.999845	#N/A
XLOC_000146	1526.51	-0.213925	0.220544	-0.969989	0.332052	0.999845	#N/A
XLOC_000147	817.651	-0.257773	0.200372	-1.28647	0.198279	0.999845	#N/A
XLOC_000148	421.961	0.00955489	0.26113	0.0365906	0.970811	0.999845	#N/A
XLOC_000149	2038.12	0.143016	0.249128	0.574068	0.565922	0.999845	#N/A
XLOC_000150	17.5588	0.436994	0.40213	1.0867	0.27717	0.999845	#N/A
XLOC_000151	10849.8	0.0344334	0.359688	0.0957315	0.923734	0.999845	#N/A
XLOC_000152	11.6469	0.490235	0.403993	1.21347	0.224949	0.999845	#N/A
XLOC_000153	867.906	0.146074	0.247291	0.590699	0.554722	0.999845	#N/A
XLOC_000154	505.681	0.211458	0.356228	0.593604	0.552777	0.999845	#N/A
XLOC_000155	164.232	-0.0745656	0.262119	-0.284472	0.776049	0.999845	#N/A
XLOC_000156	988.118	-0.489687	0.384381	-1.27396	0.202677	0.999845	#N/A
XLOC_000157	37.9732	-0.00298215	0.334592	-0.00891279	0.992889	0.999845	#N/A
XLOC_000158	338.132	-0.116348	0.391709	-0.297026	0.766447	0.999845	angiotensin-converting enzyme
XLOC_000159	666.257	0.105982	0.17388	0.609516	0.542183	0.999845	#N/A
XLOC_000161	65.0749	0.13835	0.334995	0.41299	0.679614	0.999845	hydroxylysine kinase
XLOC_000163	280.493	-0.19409	0.316085	-0.614044	0.539186	0.999845	#N/A
XLOC_000164	71.9623	0.00121323	0.332082	0.00365341	0.997085	0.999845	#N/A
XLOC_000165	204.959	0.0994926	0.238634	0.416925	0.676733	0.999845	#N/A
XLOC_000166	407.371	0.0883611	0.260113	0.339703	0.73408	0.999845	#N/A
XLOC_000167	62.6228	-0.209759	0.320543	-0.654384	0.512864	0.999845	#N/A
XLOC_000168	1840.79	0.140818	0.307478	0.457978	0.646968	0.999845	afadin- and alpha-actinin-binding -like
XLOC_000170	563.636	-0.475515	0.248283	-1.91521	0.0554652	0.999845	#N/A
XLOC_000171	32684.7	-0.0757843	0.404431	-0.187385	0.851359	0.999845	#N/A
XLOC_000172	124.534	0.122403	0.31631	0.386971	0.698778	0.999845	#N/A
XLOC_000173	465.267	0.0201602	0.397714	0.0506901	0.959572	0.999845	#N/A
XLOC_000175	11.191	0.10367	0.402595	0.257504	0.796789	0.999845	#N/A
XLOC_000177	3.3433	-0.0414883	0.370125	-0.112093	0.91075	0.999845	#N/A
XLOC_000179	120.556	0.325322	0.289543	1.12357	0.261195	0.999845	#N/A
XLOC_000181	42.1467	0.205935	0.34885	0.590325	0.554973	0.999845	telomerase component 1
XLOC_000183	3729.93	-0.321838	0.313947	-1.02514	0.305299	0.999845	scavenger receptor cysteine-rich type 12 precursor
XLOC_000184	55.4039	0.378661	0.320963	1.17976	0.238095	0.999845	#N/A
XLOC_000185	1297.71	-0.154466	0.246426	-0.626822	0.530776	0.999845	#N/A
XLOC_000186	92.6878	-0.00038282	0.282716	-0.00135408	0.99892	0.999845	#N/A
XLOC_000189	180.258	-0.219226	0.279957	-0.78307	0.433586	0.999845	#N/A
XLOC_000190	69.8868	0.0387385	0.314525	0.123165	0.901976	0.999845	#N/A
XLOC_000191	10115.4	-0.466749	0.260878	-1.78915	0.0735909	0.999845	#N/A
XLOC_000193	116.22	0.0307155	0.303421	0.101231	0.919367	0.999845	#N/A
XLOC_000194	56.8124	0.435108	0.308207	1.41174	0.158026	0.999845	#N/A
XLOC_000197	243.275	-0.283471	0.34125	-0.830683	0.406153	0.999845	#N/A
XLOC_000199	583.883	-0.101674	0.236352	-0.43018	0.667065	0.999845	#N/A
XLOC_000200	3.30048	0.0683134	0.359168	0.190199	0.849153	0.999845	#N/A
XLOC_000202	586.932	0.0873371	0.200182	0.436289	0.662627	0.999845	#N/A
XLOC_000203	86.5085	-0.496237	0.383573	-1.29372	0.195761	0.999845	cyclin-dependent kinase 4 inhibitor D isoform X1
XLOC_000209	499.055	-0.0499274	0.309602	-0.161263	0.871886	0.999845	#N/A
XLOC_000210	1054.88	-0.00288586	0.327829	-0.00880293	0.992976	0.999845	#N/A
XLOC_000213	2831.86	-0.159749	0.394645	-0.404791	0.685631	0.999845	#N/A
XLOC_000214	1387.11	-0.0821512	0.371369	-0.221212	0.824928	0.999845	#N/A
XLOC_000217	2670.98	0.0599689	0.24683	0.242956	0.80804	0.999845	#N/A
XLOC_000219	12.3423	0.133907	0.38707	0.345952	0.729379	0.999845	#N/A
XLOC_000220	1628.86	0.0352613	0.234524	0.150353	0.880486	0.999845	Fanconi anemia group C -like
XLOC_000222	5.38738	-0.0742567	0.371482	-0.199893	0.841564	0.999845	#N/A
XLOC_000224	928.205	0.802975	0.362852	2.21296	0.0269006	0.999845	#N/A
XLOC_000225	87.8759	0.232228	0.287744	0.807063	0.41963	0.999845	#N/A
XLOC_000226	336.736	0.226433	0.27868	0.812518	0.416494	0.999845	#N/A
XLOC_000227	5981.49	-0.166249	0.290972	-0.571356	0.567758	0.999845	#N/A
XLOC_000228	224.658	0.177235	0.243806	0.726951	0.467256	0.999845	#N/A
XLOC_000229	607.34	0.101227	0.176038	0.57503	0.565271	0.999845	#N/A
XLOC_000230	42.797	-0.0581045	0.403636	-0.143953	0.885538	0.999845	#N/A
XLOC_000231	26.5054	-0.0854046	0.368779	-0.231587	0.816859	0.999845	#N/A
XLOC_000232	175.704	0.146856	0.308928	0.475373	0.634521	0.999845	#N/A
XLOC_000233	405.726	0.0262454	0.213298	0.123046	0.902071	0.999845	#N/A
XLOC_000235	5.41409	-0.298813	0.379671	-0.787031	0.431264	0.999845	#N/A
XLOC_000236	26.7059	-0.280394	0.378319	-0.741157	0.458598	0.999845	#N/A
XLOC_000237	100.836	0.439452	0.349671	1.25676	0.20884	0.999845	#N/A
XLOC_000238	482.081	0.0554174	0.338956	0.163494	0.870129	0.999845	#N/A
XLOC_000239	194.286	0.065159	0.338536	0.192473	0.847372	0.999845	#N/A
XLOC_000240	605.539	0.105703	0.235336	0.449158	0.653317	0.999845	#N/A
XLOC_000241	1203.7	0.202405	0.348401	0.580954	0.561272	0.999845	apolipo B-100
XLOC_000242	566.294	0.399731	0.301478	1.3259	0.184872	0.999845	#N/A
XLOC_000243	7.72099	0.187438	0.403222	0.46485	0.642039	0.999845	#N/A
XLOC_000250	770.877	0.00801808	0.277944	0.0288478	0.976986	0.999845	hydroxymethylglutaryl- cytoplasmic-like
XLOC_000251	264.842	0.46287	0.22273	2.07817	0.0376935	0.999845	uncharacterized protein LOC100170420
XLOC_000254	47.3967	0.31107	0.374109	0.831496	0.405694	0.999845	#N/A
XLOC_000260	73.4985	-0.195482	0.291804	-0.66991	0.502915	0.999845	#N/A
XLOC_000262	18.3343	-0.20166	0.40437	-0.498702	0.617989	0.999845	#N/A
XLOC_000263	8.03474	0.321305	0.400577	0.802105	0.422492	0.999845	#N/A
XLOC_000264	120.235	-0.317978	0.323585	-0.982672	0.325769	0.999845	#N/A
XLOC_000265	2434.36	0.193761	0.204698	0.946574	0.343856	0.999845	thioredoxin peroxidase
XLOC_000268	5.29833	0.265651	0.383975	0.691845	0.489035	0.999845	#N/A
XLOC_000269	42.4184	0.0174413	0.379969	0.045902	0.963388	0.999845	---NA---
XLOC_000270	11.506	-0.448895	0.404441	-1.10992	0.267035	0.999845	#N/A
XLOC_000271	7.41585	0.502005	0.370074	1.3565	0.174941	0.999845	#N/A
XLOC_000273	149.337	-0.491444	0.328426	-1.49636	0.13456	0.999845	#N/A
XLOC_000275	4.57048	0.153988	0.330215	0.466325	0.640983	0.999845	#N/A
XLOC_000276	4.94723	-0.190308	0.308274	-0.617335	0.537014	0.999845	#N/A
XLOC_000277	15.9838	-0.0131859	0.360223	-0.0366047	0.9708	0.999845	#N/A
XLOC_000278	5.30639	-0.00573772	0.320252	-0.0179163	0.985706	0.999845	#N/A
XLOC_000279	128.46	0.352403	0.38716	0.910226	0.362703	0.999845	#N/A
XLOC_000281	22.7369	-0.278624	0.400643	-0.695442	0.486778	0.999845	#N/A
XLOC_000282	13.2214	-0.257045	0.402033	-0.639363	0.522587	0.999845	#N/A
XLOC_000283	14.4296	-0.289427	0.397891	-0.727401	0.46698	0.999845	#N/A
XLOC_000286	160.331	-0.111067	0.323493	-0.343337	0.731345	0.999845	#N/A
XLOC_000287	9.6795	-0.702983	0.401916	-1.74908	0.0802773	0.999845	#N/A
XLOC_000288	5.24814	-0.575758	0.389423	-1.47849	0.139277	0.999845	#N/A
XLOC_000289	50.51	0.631601	0.395194	1.5982	0.109998	0.999845	#N/A
XLOC_000290	4.60871	0.00919812	0.365681	0.0251534	0.979933	0.999845	#N/A
XLOC_000291	60.514	-0.0373383	0.373479	-0.0999744	0.920365	0.999845	#N/A
XLOC_000293	3.40987	-0.0553066	0.281781	-0.196275	0.844395	0.999845	#N/A
XLOC_000294	6.03832	-0.208337	0.382554	-0.544595	0.586032	0.999845	#N/A
XLOC_000295	10.861	0.0141714	0.402511	0.0352076	0.971914	0.999845	#N/A
XLOC_000296	4.51866	0.0405302	0.373946	0.108385	0.91369	0.999845	#N/A
XLOC_000297	6.93604	-0.318803	0.397652	-0.801713	0.422719	0.999845	#N/A
XLOC_000298	9.27281	0.129781	0.401406	0.323317	0.746455	0.999845	#N/A
XLOC_000299	423.892	0.23323	0.242033	0.963631	0.335231	0.999845	#N/A
XLOC_000300	225.319	0.0835977	0.291405	0.286878	0.774206	0.999845	#N/A
XLOC_000301	7.49632	-0.0878831	0.402869	-0.218143	0.827318	0.999845	#N/A
XLOC_000302	186.154	0.375556	0.301499	1.24563	0.212901	0.999845	scratch-like transcription factor
XLOC_000304	800.701	0.368146	0.372135	0.98928	0.322526	0.999845	#N/A
XLOC_000305	905.812	0.164205	0.207217	0.792429	0.428111	0.999845	#N/A
XLOC_000306	601.735	0.364874	0.250311	1.45768	0.144929	0.999845	#N/A
XLOC_000307	291.697	0.0483381	0.231588	0.208724	0.834664	0.999845	#N/A
XLOC_000308	64.4057	0.286854	0.367803	0.779911	0.435443	0.999845	#N/A
XLOC_000309	4764.66	0.120916	0.230057	0.525592	0.599172	0.999845	epithelial splicing regulatory 2
XLOC_000310	300.796	-0.151471	0.244008	-0.620764	0.534755	0.999845	#N/A
XLOC_000311	1120.75	-0.0262392	0.261159	-0.100472	0.919969	0.999845	ileal sodium bile acid cotransporter-like
XLOC_000312	126.759	-0.0322353	0.387352	-0.0832196	0.933677	0.999845	#N/A
XLOC_000313	123.983	-0.226844	0.263171	-0.861963	0.388708	0.999845	#N/A
XLOC_000314	1017.39	-0.0602543	0.223613	-0.269458	0.787577	0.999845	#N/A
XLOC_000315	403.341	0.040259	0.216244	0.186174	0.852309	0.999845	#N/A
XLOC_000316	924.099	0.422612	0.250733	1.68551	0.0918911	0.999845	#N/A
XLOC_000317	2283.21	-0.19728	0.216559	-0.910976	0.362308	0.999845	#N/A
XLOC_000318	3160.11	-0.331787	0.202442	-1.63893	0.101228	0.999845	#N/A
XLOC_000319	1946.62	-0.146441	0.208669	-0.70179	0.48281	0.999845	#N/A
XLOC_000320	29.0792	0.231224	0.346241	0.667812	0.504254	0.999845	#N/A
XLOC_000322	31.9399	0.212067	0.393826	0.53848	0.590245	0.999845	#N/A
XLOC_000323	77.5659	0.0241515	0.351937	0.0686245	0.945289	0.999845	#N/A
XLOC_000324	15796.4	-0.342761	0.277314	-1.23601	0.216456	0.999845	#N/A
XLOC_000325	428.655	0.332093	0.299877	1.10743	0.268108	0.999845	#N/A
XLOC_000326	60.2151	0.307962	0.345977	0.890124	0.373399	0.999845	Kielin chordin
XLOC_000327	294.081	0.125485	0.231389	0.542312	0.587604	0.999845	#N/A
XLOC_000328	454.696	-0.126976	0.235306	-0.539619	0.58946	0.999845	#N/A
XLOC_000329	223.459	-0.10505	0.305212	-0.344187	0.730706	0.999845	#N/A
XLOC_000333	192.81	0.166254	0.262092	0.634335	0.525862	0.999845	#N/A
XLOC_000334	57.2555	0.112538	0.306546	0.367116	0.713532	0.999845	#N/A
XLOC_000336	7.0297	0.0357215	0.370855	0.096322	0.923265	0.999845	PREDICTED: uncharacterized protein LOC105442492
XLOC_000338	2361.27	0.297952	0.203327	1.46538	0.142817	0.999845	#N/A
XLOC_000340	121.692	-0.38748	0.340019	-1.13958	0.25446	0.999845	cytochrome P450 3A24
XLOC_000341	46.2068	-0.854663	0.40452	-2.11278	0.0346192	0.999845	#N/A
XLOC_000342	939.429	-0.194656	0.318625	-0.610925	0.541249	0.999845	cytochrome P450 3A30
XLOC_000343	5.88546	-0.0816082	0.373554	-0.218465	0.827067	0.999845	#N/A
XLOC_000344	12.4707	-0.23075	0.393131	-0.586954	0.557235	0.999845	#N/A
XLOC_000345	2677.21	0.180235	0.233765	0.771009	0.440702	0.999845	#N/A
XLOC_000347	8.84811	0.182475	0.404499	0.451113	0.651908	0.999845	#N/A
XLOC_000348	23.2357	-0.0979233	0.363786	-0.269178	0.787792	0.999845	#N/A
XLOC_000350	832.844	-0.50585	0.284208	-1.77986	0.0750997	0.999845	#N/A
XLOC_000351	146.898	0.0246596	0.247775	0.0995242	0.920722	0.999845	#N/A
XLOC_000352	359.218	-0.222505	0.231049	-0.96302	0.335537	0.999845	#N/A
XLOC_000353	288.878	0.246892	0.327176	0.754615	0.45048	0.999845	#N/A
XLOC_000354	4313.89	-0.128073	0.258757	-0.494956	0.620631	0.999845	#N/A
XLOC_000355	57.3736	0.195022	0.33949	0.574455	0.56566	0.999845	#N/A
XLOC_000356	603.408	-0.0163543	0.308174	-0.0530683	0.957678	0.999845	#N/A
XLOC_000357	1479.12	0.0470999	0.195263	0.241212	0.809391	0.999845	#N/A
XLOC_000359	471.983	-0.0570681	0.300156	-0.190128	0.849209	0.999845	#N/A
XLOC_000360	386.718	0.0415457	0.234032	0.177522	0.859099	0.999845	#N/A
XLOC_000361	253.948	-0.0298173	0.287119	-0.10385	0.917289	0.999845	#N/A
XLOC_000362	42.0618	-0.0694296	0.394604	-0.175947	0.860335	0.999845	#N/A
XLOC_000363	54.2047	-0.698216	0.402842	-1.73323	0.0830553	0.999845	#N/A
XLOC_000364	253.6	-0.156554	0.290003	-0.539836	0.58931	0.999845	#N/A
XLOC_000365	6950.18	0.380031	0.184708	2.05747	0.0396411	0.999845	#N/A
XLOC_000366	53.4515	-0.00435641	0.340561	-0.0127919	0.989794	0.999845	#N/A
XLOC_000367	1196.2	-0.109713	0.230808	-0.475345	0.634541	0.999845	#N/A
XLOC_000368	197.393	-0.0267666	0.230752	-0.115997	0.907655	0.999845	#N/A
XLOC_000369	181.221	0.00992175	0.317551	0.0312446	0.975075	0.999845	#N/A
XLOC_000370	7618.75	-0.43283	0.282729	-1.5309	0.125794	0.999845	#N/A
XLOC_000371	25.8175	-0.0829888	0.383131	-0.216607	0.828515	0.999845	#N/A
XLOC_000372	66837.2	-0.37164	0.305563	-1.21625	0.22389	0.999845	#N/A
XLOC_000373	281.629	-0.0648	0.227435	-0.284917	0.775708	0.999845	#N/A
XLOC_000374	732.094	0.070624	0.203431	0.347164	0.728468	0.999845	#N/A
XLOC_000375	655.539	0.352205	0.288974	1.21881	0.222915	0.999845	#N/A
XLOC_000377	31.1226	-0.416906	0.399443	-1.04372	0.296616	0.999845	low-density lipo receptor class A domain-containing 2-like
XLOC_000378	136.757	-0.106243	0.270053	-0.393415	0.694013	0.999845	#N/A
XLOC_000379	281.09	0.253498	0.302616	0.837687	0.402206	0.999845	#N/A
XLOC_000380	103.969	0.0843435	0.32994	0.255633	0.798234	0.999845	#N/A
XLOC_000381	508.076	0.390456	0.327078	1.19377	0.232568	0.999845	#N/A
XLOC_000382	470.571	0.326128	0.306409	1.06436	0.287168	0.999845	#N/A
XLOC_000383	885.064	0.0855636	0.279167	0.306497	0.759226	0.999845	#N/A
XLOC_000384	2124.88	-0.0837897	0.251545	-0.333101	0.739058	0.999845	#N/A
XLOC_000386	178.66	-0.128912	0.2991	-0.431001	0.666467	0.999845	cathepsin Z
XLOC_000388	1121.35	-0.0846464	0.187058	-0.452514	0.650899	0.999845	#N/A
XLOC_000389	422.009	-0.12172	0.208228	-0.58455	0.55885	0.999845	#N/A
XLOC_000390	360.024	0.0795518	0.216656	0.367181	0.713484	0.999845	#N/A
XLOC_000391	7.56319	0.00105816	0.395158	0.00267782	0.997863	0.999845	#N/A
XLOC_000393	232.398	0.0784235	0.222567	0.352358	0.72457	0.999845	#N/A
XLOC_000394	803.455	0.299329	0.202488	1.47825	0.13934	0.999845	#N/A
XLOC_000395	60.5387	-0.253001	0.296547	-0.853158	0.393572	0.999845	#N/A
XLOC_000396	315.81	0.143719	0.284354	0.505424	0.613261	0.999845	#N/A
XLOC_000397	143.323	0.214985	0.257203	0.835858	0.403235	0.999845	#N/A
XLOC_000398	17.9211	0.280874	0.403829	0.695527	0.486725	0.999845	#N/A
XLOC_000399	2254.2	-0.275997	0.196188	-1.4068	0.159487	0.999845	#N/A
XLOC_000400	425.464	-0.184653	0.238447	-0.774399	0.438695	0.999845	#N/A
XLOC_000401	22824.5	-0.105359	0.244671	-0.430616	0.666748	0.999845	#N/A
XLOC_000402	463.474	-0.140788	0.324339	-0.434078	0.664231	0.999845	#N/A
XLOC_000403	152.805	-0.0913261	0.326962	-0.279317	0.780002	0.999845	tubulin beta chain-like isoform X1
XLOC_000404	8456.98	-0.122298	0.171153	-0.714552	0.474886	0.999845	tubulin beta chain
XLOC_000405	687.857	-0.139433	0.306881	-0.454354	0.649574	0.999845	#N/A
XLOC_000406	68.4766	-0.129491	0.313601	-0.412915	0.679669	0.999845	#N/A
XLOC_000407	74.2803	0.124664	0.280573	0.44432	0.656811	0.999845	#N/A
XLOC_000408	6.88982	0.598007	0.398732	1.49977	0.133673	0.999845	PREDICTED: uncharacterized protein LOC576450
XLOC_000411	412.347	-0.0286974	0.227086	-0.126372	0.899437	0.999845	COX assembly mitochondrial 2 homolog
XLOC_000412	45.1527	-0.369156	0.352873	-1.04614	0.295494	0.999845	#N/A
XLOC_000413	105.411	0.254928	0.319613	0.797616	0.425093	0.999845	#N/A
XLOC_000414	327.323	0.199502	0.264303	0.754822	0.450356	0.999845	#N/A
XLOC_000415	43.8745	-0.00902018	0.381877	-0.0236207	0.981155	0.999845	#N/A
XLOC_000416	176.3	-0.445657	0.316485	-1.40815	0.159087	0.999845	#N/A
XLOC_000417	25.4865	0.0996517	0.356518	0.279514	0.779851	0.999845	#N/A
XLOC_000418	147.177	0.0117616	0.318295	0.0369519	0.970523	0.999845	#N/A
XLOC_000423	2365.08	-0.310642	0.206675	-1.50305	0.132827	0.999845	cytochrome P450 3A24
XLOC_000424	6.87834	0.367754	0.403488	0.911436	0.362066	0.999845	#N/A
XLOC_000425	711.39	0.0036015	0.379319	0.00949464	0.992424	0.999845	#N/A
XLOC_000426	66.61	0.370698	0.377872	0.981013	0.326586	0.999845	#N/A
XLOC_000429	75.0388	-0.141548	0.377898	-0.374567	0.707982	0.999845	#N/A
XLOC_000430	6.48096	0.543082	0.388188	1.39902	0.161808	0.999845	proline-rich transmembrane 4-like
XLOC_000431	5259.51	-0.0962821	0.196375	-0.490297	0.623923	0.999845	b(0,+)-type amino acid transporter 1 isoform X1
XLOC_000432	19.4796	0.230297	0.387349	0.594547	0.552147	0.999845	#N/A
XLOC_000433	56.3395	0.323639	0.349461	0.926108	0.35439	0.999845	#N/A
XLOC_000434	3.43643	0.193539	0.348076	0.556024	0.578194	0.999845	#N/A
XLOC_000435	77.2586	0.475223	0.327869	1.44943	0.147218	0.999845	#N/A
XLOC_000436	501.864	0.0989918	0.247913	0.399301	0.689671	0.999845	cytochrome heme mitochondrial
XLOC_000437	515.353	-0.0726563	0.225681	-0.321943	0.747496	0.999845	#N/A
XLOC_000438	780.229	-0.378962	0.197463	-1.91915	0.0549649	0.999845	#N/A
XLOC_000439	302.918	0.134083	0.282395	0.474804	0.634927	0.999845	#N/A
XLOC_000440	343.877	-0.180587	0.278019	-0.649548	0.515984	0.999845	#N/A
XLOC_000441	31641.8	0.198089	0.231959	0.853984	0.393114	0.999845	#N/A
XLOC_000443	905.374	-0.0313656	0.199274	-0.157399	0.87493	0.999845	SNF-related serine threonine- kinase
XLOC_000444	2620.2	-0.0682628	0.213579	-0.319613	0.749262	0.999845	#N/A
XLOC_000445	218.34	0.129845	0.346059	0.375211	0.707503	0.999845	#N/A
XLOC_000446	1025.72	-0.230929	0.235846	-0.979151	0.327505	0.999845	maestro heat-like repeat-containing family member 1 isoform X2
XLOC_000447	15.5826	0.239942	0.404485	0.593204	0.553044	0.999845	#N/A
XLOC_000448	23.2442	0.292977	0.404123	0.72497	0.468471	0.999845	#N/A
XLOC_000451	184.653	0.0137967	0.246937	0.0558713	0.955444	0.999845	PREDICTED: derlin-1-like
XLOC_000452	6.69475	0.245921	0.401216	0.612939	0.539916	0.999845	#N/A
XLOC_000453	161.884	-0.068749	0.25011	-0.274875	0.783412	0.999845	#N/A
XLOC_000454	621.839	-0.470689	0.37346	-1.26035	0.207544	0.999845	#N/A
XLOC_000455	113.949	-0.201064	0.253973	-0.791675	0.42855	0.999845	#N/A
XLOC_000456	864.944	-0.25177	0.23569	-1.06822	0.285419	0.999845	#N/A
XLOC_000457	126.818	-0.337933	0.303765	-1.11248	0.265932	0.999845	#N/A
XLOC_000458	62.599	0.114535	0.38439	0.297967	0.765728	0.999845	#N/A
XLOC_000460	33.6659	0.139886	0.362901	0.385466	0.699892	0.999845	#N/A
XLOC_000461	610.371	-0.519047	0.257447	-2.01613	0.0437863	0.999845	---NA---
XLOC_000465	168.693	-0.00821626	0.264822	-0.0310255	0.975249	0.999845	#N/A
XLOC_000466	17.2241	-0.389586	0.40449	-0.963152	0.335471	0.999845	#N/A
XLOC_000467	11.701	0.00301997	0.402333	0.00750613	0.994011	0.999845	#N/A
XLOC_000468	3.48142	-0.271311	0.280946	-0.965706	0.334191	0.999845	#N/A
XLOC_000470	4.86953	-0.573872	0.383614	-1.49596	0.134663	0.999845	#N/A
XLOC_000474	239.165	0.370945	0.301349	1.23095	0.218342	0.999845	#N/A
XLOC_000476	4409.85	-0.230686	0.282512	-0.816552	0.414184	0.999845	#N/A
XLOC_000477	358.679	0.12447	0.39762	0.313038	0.754251	0.999845	#N/A
XLOC_000478	11332.1	0.087048	0.2772	0.314025	0.753502	0.999845	#N/A
XLOC_000479	7.20747	-0.0404804	0.399766	-0.10126	0.919344	0.999845	#N/A
XLOC_000480	9.16076	0.445041	0.39634	1.12288	0.26149	0.999845	sulfotransferase family cytosolic 1B member 1
XLOC_000484	684.933	-0.0313359	0.277692	-0.112844	0.910154	0.999845	#N/A
XLOC_000485	264.651	0.0911271	0.260024	0.350457	0.725996	0.999845	#N/A
XLOC_000486	1207.02	-0.452552	0.296138	-1.52818	0.126467	0.999845	#N/A
XLOC_000492	4.60395	-0.0725534	0.38683	-0.187559	0.851223	0.999845	G- coupled receptor GRL101 isoform X1
XLOC_000493	90.0798	0.264169	0.299888	0.880892	0.378376	0.999845	dipeptidyl peptidase 1
XLOC_000495	90.4037	-0.0980683	0.400391	-0.244932	0.806509	0.999845	#N/A
XLOC_000498	8813.78	-0.29969	0.253029	-1.18441	0.236251	0.999845	#N/A
XLOC_000499	40.1887	0.0645127	0.377492	0.170898	0.864304	0.999845	#N/A
XLOC_000500	770.235	0.147508	0.238041	0.619676	0.535471	0.999845	#N/A
XLOC_000501	26.9726	-0.100642	0.388178	-0.259269	0.795428	0.999845	#N/A
XLOC_000502	41.2021	-0.0629187	0.399208	-0.157609	0.874765	0.999845	#N/A
XLOC_000503	441.446	-0.155566	0.228077	-0.682076	0.495191	0.999845	#N/A
XLOC_000507	76.0768	-0.23774	0.299751	-0.793124	0.427705	0.999845	#N/A
XLOC_000509	925.111	-0.124106	0.248698	-0.499023	0.617763	0.999845	germinal-center associated nuclear -like isoform X1
XLOC_000510	78.4547	0.262047	0.357893	0.732193	0.464051	0.999845	#N/A
XLOC_000513	633.138	-0.0318297	0.398743	-0.0798251	0.936376	0.999845	#N/A
XLOC_000514	60.2195	0.269827	0.306597	0.88007	0.378821	0.999845	#N/A
XLOC_000515	1186.62	-0.462709	0.301852	-1.5329	0.125301	0.999845	#N/A
XLOC_000518	5.32642	0.0508972	0.377593	0.134794	0.892775	0.999845	#N/A
XLOC_000519	298.153	-0.201323	0.194636	-1.03436	0.30097	0.999845	#N/A
XLOC_000520	387.954	-0.118387	0.227528	-0.520321	0.60284	0.999845	#N/A
XLOC_000521	60.4743	-0.106011	0.369358	-0.287015	0.774101	0.999845	#N/A
XLOC_000522	299.272	0.0852	0.280237	0.304029	0.761106	0.999845	#N/A
XLOC_000524	928.39	-0.118581	0.316195	-0.375024	0.707643	0.999845	#N/A
XLOC_000525	184.182	0.224644	0.370838	0.605773	0.544666	0.999845	#N/A
XLOC_000526	1776.16	-0.265436	0.34159	-0.777059	0.437124	0.999845	#N/A
XLOC_000527	3603.35	-0.184674	0.217691	-0.848328	0.396255	0.999845	#N/A
XLOC_000528	4620.15	-0.0966639	0.226545	-0.426687	0.669607	0.999845	#N/A
XLOC_000529	4368.46	-0.0298465	0.195042	-0.153026	0.878378	0.999845	#N/A
XLOC_000530	7038.56	-0.17576	0.25994	-0.676155	0.498942	0.999845	#N/A
XLOC_000531	294.172	-0.692402	0.379648	-1.8238	0.0681825	0.999845	---NA---
XLOC_000532	240.115	0.237193	0.261361	0.907532	0.364125	0.999845	heparan sulfate glucosamine 3-O-sulfotransferase 1-like
XLOC_000533	403.92	-0.042939	0.281255	-0.15267	0.878659	0.999845	#N/A
XLOC_000534	195.792	-0.0743067	0.32035	-0.231955	0.816573	0.999845	heparan sulfate glucosamine 3-O-sulfotransferase 1-like
XLOC_000535	8.76237	0.165301	0.253707	0.651545	0.514695	0.999845	#N/A
XLOC_000536	12.7558	-0.0411023	0.276828	-0.148476	0.881967	0.999845	#N/A
XLOC_000542	3.51933	-0.169908	0.235311	-0.722057	0.470259	0.999845	#N/A
XLOC_000543	356.993	-0.256493	0.369081	-0.69495	0.487087	0.999845	#N/A
XLOC_000544	42.4662	0.000635646	0.369725	0.00171924	0.998628	0.999845	#N/A
XLOC_000545	64.9506	0.306229	0.334133	0.916489	0.359411	0.999845	#N/A
XLOC_000547	31.7137	-0.115984	0.377714	-0.307068	0.758792	0.999845	#N/A
XLOC_000548	3.45984	-0.225859	0.288493	-0.782893	0.43369	0.999845	#N/A
XLOC_000549	9.55619	-0.0568783	0.34199	-0.166316	0.867908	0.999845	#N/A
XLOC_000550	10.5267	-0.497066	0.378196	-1.31431	0.188742	0.999845	#N/A
XLOC_000554	3.79861	0.263829	0.280379	0.94097	0.34672	0.999845	#N/A
XLOC_000558	5.68328	-0.266035	0.353327	-0.752944	0.451484	0.999845	#N/A
XLOC_000559	741.148	-0.347411	0.272299	-1.27584	0.20201	0.999845	#N/A
XLOC_000560	67.9855	0.131565	0.363835	0.361607	0.717646	0.999845	#N/A
XLOC_000561	35.9186	0.467253	0.38225	1.22238	0.221565	0.999845	#N/A
XLOC_000562	320.893	0.0808984	0.25557	0.316541	0.751592	0.999845	#N/A
XLOC_000563	231.17	0.053296	0.228292	0.233455	0.815408	0.999845	#N/A
XLOC_000564	94.2793	-0.0927393	0.340585	-0.272294	0.785396	0.999845	#N/A
XLOC_000565	819.345	-0.3564	0.244618	-1.45697	0.145125	0.999845	#N/A
XLOC_000566	790.163	0.207502	0.307719	0.674324	0.500105	0.999845	#N/A
XLOC_000567	145.034	0.309665	0.284708	1.08766	0.276745	0.999845	#N/A
XLOC_000568	182.918	-0.268936	0.325002	-0.827489	0.40796	0.999845	#N/A
XLOC_000569	1099.96	-0.0220624	0.178658	-0.12349	0.901719	0.999845	#N/A
XLOC_000570	7.45077	0.548369	0.394594	1.3897	0.164619	0.999845	sia-alpha-2,3-Gal-beta-1,4- c-R:alpha 2,8-sialyltransferase-like
XLOC_000571	104.08	0.569876	0.402897	1.41444	0.157232	0.999845	#N/A
XLOC_000572	178.279	-0.186866	0.290722	-0.642765	0.520377	0.999845	#N/A
XLOC_000573	219.488	0.0567228	0.313159	0.181131	0.856265	0.999845	#N/A
XLOC_000574	25.4963	0.146661	0.36903	0.397424	0.691055	0.999845	#N/A
XLOC_000575	604.216	0.183345	0.341289	0.537212	0.591121	0.999845	#N/A
XLOC_000576	175.601	0.0854332	0.333136	0.256452	0.797602	0.999845	#N/A
XLOC_000577	558.518	0.0581345	0.264758	0.219576	0.826202	0.999845	#N/A
XLOC_000578	1361.89	-0.0821563	0.303488	-0.270707	0.786616	0.999845	mitochondrial dynamics MID51
XLOC_000580	26.9966	0.245422	0.400743	0.612417	0.540262	0.999845	muscarinic acetylcholine receptor M3-like
XLOC_000581	5.38738	0.299073	0.39234	0.762281	0.445892	0.999845	#N/A
XLOC_000582	71.6929	0.0888628	0.336071	0.264417	0.791459	0.999845	#N/A
XLOC_000583	380.64	0.335119	0.224197	1.49475	0.13498	0.999845	#N/A
XLOC_000584	109.531	0.613954	0.304278	2.01774	0.0436185	0.999845	#N/A
XLOC_000585	705.178	0.0407559	0.181382	0.224696	0.822216	0.999845	#N/A
XLOC_000586	3466.6	-0.161711	0.339118	-0.476857	0.633464	0.999845	#N/A
XLOC_000588	720.831	-0.365468	0.296802	-1.23135	0.218191	0.999845	#N/A
XLOC_000589	518.15	0.179714	0.224086	0.801986	0.422561	0.999845	UPF0488 C8orf33 homolog
XLOC_000591	38.5359	0.0911248	0.332307	0.274219	0.783916	0.999845	#N/A
XLOC_000592	18.6447	0.0407216	0.390143	0.104376	0.916871	0.999845	#N/A
XLOC_000593	266783	0.52095	0.303853	1.71448	0.08644	0.999845	myosin heavy striated muscle isoform X1
XLOC_000594	263.069	0.00942427	0.271307	0.0347366	0.97229	0.999845	#N/A
XLOC_000595	121.318	0.17821	0.360119	0.494865	0.620695	0.999845	#N/A
XLOC_000596	183.805	0.244749	0.31551	0.775724	0.437912	0.999845	#N/A
XLOC_000597	85.2087	0.286756	0.33845	0.847262	0.396849	0.999845	#N/A
XLOC_000598	228.955	0.0545488	0.371543	0.146817	0.883276	0.999845	#N/A
XLOC_000601	739.467	0.161757	0.264275	0.612079	0.540485	0.999845	#N/A
XLOC_000603	292.244	0.177081	0.334279	0.52974	0.596292	0.999845	#N/A
XLOC_000606	13495	-0.198431	0.249375	-0.795712	0.426199	0.999845	#N/A
XLOC_000607	1512.71	0.133236	0.200598	0.664197	0.506564	0.999845	#N/A
XLOC_000608	8451.38	-0.225178	0.238291	-0.944973	0.344673	0.999845	#N/A
XLOC_000609	7.69746	-0.139333	0.39996	-0.348368	0.727564	0.999845	#N/A
XLOC_000610	10.1171	-0.158456	0.404399	-0.391831	0.695183	0.999845	#N/A
XLOC_000611	11.9924	-0.614648	0.348106	-1.76569	0.0774477	0.999845	#N/A
XLOC_000613	818.084	-0.313959	0.292979	-1.07161	0.283897	0.999845	#N/A
XLOC_000614	175.947	-0.144332	0.382207	-0.377629	0.705706	0.999845	---NA---
XLOC_000619	9.857	0.126251	0.366611	0.344373	0.730566	0.999845	---NA---
XLOC_000622	11.5479	-0.0562093	0.388905	-0.144532	0.88508	0.999845	#N/A
XLOC_000628	111.44	0.184471	0.249376	0.73973	0.459464	0.999845	#N/A
XLOC_000629	110.316	0.10531	0.333586	0.31569	0.752238	0.999845	#N/A
XLOC_000630	239.411	0.248348	0.268827	0.923822	0.355579	0.999845	#N/A
XLOC_000631	979.684	-0.0131429	0.1841	-0.0713898	0.943087	0.999845	#N/A
XLOC_000632	127.182	0.0955996	0.315495	0.303015	0.761878	0.999845	#N/A
XLOC_000633	4.25052	-0.274911	0.353208	-0.778325	0.436378	0.999845	#N/A
XLOC_000634	88.5494	0.00235212	0.317766	0.00740205	0.994094	0.999845	#N/A
XLOC_000635	147.783	-0.242214	0.355822	-0.680715	0.496052	0.999845	#N/A
XLOC_000636	270.651	0.11612	0.265437	0.437466	0.661774	0.999845	PREDICTED: uncharacterized protein KIAA0513
XLOC_000637	43.5194	0.321558	0.365197	0.880505	0.378586	0.999845	#N/A
XLOC_000639	1215.85	0.204492	0.38814	0.526851	0.598297	0.999845	---NA---
XLOC_000640	32.7946	0.140618	0.394951	0.35604	0.721811	0.999845	#N/A
XLOC_000641	1322.98	-0.291463	0.345637	-0.843265	0.39908	0.999845	#N/A
XLOC_000642	33.3735	0.176868	0.393201	0.449815	0.652844	0.999845	#N/A
XLOC_000643	37.4899	0.231644	0.342745	0.675849	0.499137	0.999845	#N/A
XLOC_000644	86.3762	-0.0147823	0.354581	-0.0416896	0.966746	0.999845	#N/A
XLOC_000645	68.6655	0.150787	0.373198	0.404039	0.686184	0.999845	#N/A
XLOC_000647	6.27884	-0.0574745	0.393047	-0.146228	0.883742	0.999845	#N/A
XLOC_000648	720.837	-0.247026	0.361261	-0.683788	0.494109	0.999845	#N/A
XLOC_000649	426.988	0.331702	0.255628	1.2976	0.194426	0.999845	#N/A
XLOC_000650	12249.7	-0.214628	0.256504	-0.836745	0.402736	0.999845	#N/A
XLOC_000651	900.223	0.641794	0.321897	1.99379	0.0461755	0.999845	#N/A
XLOC_000652	69.7698	0.190467	0.344624	0.552681	0.580482	0.999845	#N/A
XLOC_000657	8526.4	0.166377	0.396877	0.419215	0.675059	0.999845	#N/A
XLOC_000658	2652.09	-0.142723	0.236841	-0.60261	0.546768	0.999845	FH1 FH2 domain-containing 3
XLOC_000659	5.13877	-0.140581	0.372911	-0.376982	0.706187	0.999845	#N/A
XLOC_000660	726.52	0.08801	0.293974	0.29938	0.76465	0.999845	#N/A
XLOC_000661	190.005	0.432645	0.363397	1.19056	0.233828	0.999845	#N/A
XLOC_000662	223.16	0.237799	0.239987	0.990885	0.321742	0.999845	#N/A
XLOC_000666	184.593	-0.197204	0.226018	-0.872517	0.382927	0.999845	#N/A
XLOC_000667	1511.44	0.0528622	0.335558	0.157535	0.874823	0.999845	tyrosine aminotransferase isoform X1
XLOC_000668	53.1932	-0.130418	0.341723	-0.381649	0.702722	0.999845	#N/A
XLOC_000671	28.6222	-0.358742	0.404507	-0.886863	0.375153	0.999845	#N/A
XLOC_000672	528.657	0.0252459	0.215446	0.11718	0.906718	0.999845	#N/A
XLOC_000674	313.133	0.436358	0.265691	1.64235	0.100517	0.999845	#N/A
XLOC_000675	492.58	-0.0152113	0.264995	-0.0574021	0.954225	0.999845	#N/A
XLOC_000676	607.019	0.0802159	0.193019	0.415586	0.677713	0.999845	transmembrane 143 isoform X2
XLOC_000677	151.266	-0.0085987	0.256105	-0.0335749	0.973216	0.999845	#N/A
XLOC_000678	350.335	-0.0906691	0.320191	-0.283172	0.777045	0.999845	#N/A
XLOC_000679	361.351	0.0773809	0.266395	0.290475	0.771453	0.999845	Cyclic nucleotide gated channel beta partial
XLOC_000680	43.3642	-0.0380785	0.35098	-0.108492	0.913605	0.999845	#N/A
XLOC_000681	64.3064	0.246967	0.342719	0.72061	0.471149	0.999845	#N/A
XLOC_000683	3.34819	-0.560516	0.368205	-1.52229	0.127936	0.999845	#N/A
XLOC_000684	5.304	-0.288395	0.392602	-0.734573	0.4626	0.999845	#N/A
XLOC_000685	185.729	-0.0217403	0.315218	-0.068969	0.945014	0.999845	#N/A
XLOC_000686	102.034	-0.0917846	0.362262	-0.253365	0.799986	0.999845	#N/A
XLOC_000688	417.812	0.392466	0.257384	1.52483	0.127303	0.999845	#N/A
XLOC_000689	1239.72	-0.068273	0.235951	-0.289352	0.772312	0.999845	#N/A
XLOC_000693	159.667	-0.0200066	0.234505	-0.0853139	0.932012	0.999845	#N/A
XLOC_000702	5.87886	-0.458675	0.334112	-1.37282	0.169808	0.999845	#N/A
XLOC_000703	1116.88	-0.249459	0.270142	-0.923437	0.355779	0.999845	#N/A
XLOC_000705	7.95477	-0.413864	0.401492	-1.03081	0.302628	0.999845	#N/A
XLOC_000706	4.6749	-0.245735	0.377676	-0.650651	0.515272	0.999845	---NA---
XLOC_000707	16479.9	-0.0542555	0.291628	-0.186044	0.852411	0.999845	---NA---
XLOC_000708	3.84026	0.462906	0.324284	1.42747	0.153444	0.999845	#N/A
XLOC_000709	3.94468	-0.145817	0.250808	-0.581389	0.560978	0.999845	#N/A
XLOC_000714	5.80885	-0.248806	0.378407	-0.65751	0.510853	0.999845	#N/A
XLOC_000715	73.2316	-0.537381	0.356139	-1.50891	0.131322	0.999845	#N/A
XLOC_000718	142.333	-0.0526379	0.27424	-0.191941	0.847789	0.999845	#N/A
XLOC_000721	317.56	0.504252	0.404208	1.24751	0.212212	0.999845	#N/A
XLOC_000725	55.2508	-0.0498642	0.352013	-0.141654	0.887353	0.999845	#N/A
XLOC_000727	178.003	0.138243	0.309982	0.445971	0.655619	0.999845	#N/A
XLOC_000728	4.29067	-0.368767	0.388545	-0.949096	0.342572	0.999845	#N/A
XLOC_000729	22.5976	-0.292441	0.384079	-0.761408	0.446414	0.999845	#N/A
XLOC_000730	182.152	-0.359988	0.248855	-1.44658	0.148015	0.999845	#N/A
XLOC_000731	80.3404	0.239371	0.27765	0.862131	0.388615	0.999845	#N/A
XLOC_000732	14886.1	-0.284079	0.257981	-1.10116	0.270826	0.999845	#N/A
XLOC_000733	7.82313	0.576432	0.398294	1.44725	0.147827	0.999845	#N/A
XLOC_000734	195.585	0.0579086	0.301656	0.191969	0.847767	0.999845	#N/A
XLOC_000736	414.147	0.365971	0.28691	1.27556	0.202111	0.999845	protocadherin-11 X-linked
XLOC_000737	25.388	0.506257	0.403939	1.2533	0.210096	0.999845	#N/A
XLOC_000738	8.63561	0.588837	0.402917	1.46144	0.143896	0.999845	#N/A
XLOC_000739	753.244	0.340693	0.360681	0.944583	0.344872	0.999845	#N/A
XLOC_000740	130.071	0.135445	0.395979	0.34205	0.732313	0.999845	#N/A
XLOC_000741	7.64528	-0.372087	0.352398	-1.05587	0.291027	0.999845	#N/A
XLOC_000743	626.605	-0.142395	0.216762	-0.656918	0.511234	0.999845	#N/A
XLOC_000744	457.593	0.315497	0.369529	0.85378	0.393227	0.999845	#N/A
XLOC_000745	374.953	0.20481	0.278001	0.736723	0.461291	0.999845	tumor necrosis factor receptor superfamily member 3-like
XLOC_000752	289.472	0.363264	0.401366	0.905069	0.365429	0.999845	#N/A
XLOC_000753	34.1343	-0.282204	0.401779	-0.702387	0.482438	0.999845	steroid 17-alpha-hydroxylase 17,20 lyase
XLOC_000755	2094.36	-0.329158	0.202647	-1.62429	0.104313	0.999845	#N/A
XLOC_000756	2403.12	-0.247963	0.251497	-0.985949	0.324158	0.999845	#N/A
XLOC_000758	348.459	0.0962865	0.254301	0.378631	0.704962	0.999845	#N/A
XLOC_000761	449.155	0.199662	0.263926	0.756507	0.449345	0.999845	#N/A
XLOC_000762	111.001	0.125614	0.294351	0.426749	0.669562	0.999845	#N/A
XLOC_000763	169.248	0.0678144	0.319595	0.212189	0.83196	0.999845	#N/A
XLOC_000764	220.843	0.242339	0.300201	0.807255	0.419519	0.999845	#N/A
XLOC_000765	112.569	0.342486	0.38266	0.895012	0.370781	0.999845	monocarboxylate transporter 13
XLOC_000766	467.773	0.0963601	0.286795	0.335989	0.736879	0.999845	#N/A
XLOC_000767	1061.78	-0.129704	0.205646	-0.630713	0.528228	0.999845	#N/A
XLOC_000768	955.669	-0.127001	0.196092	-0.647661	0.517204	0.999845	#N/A
XLOC_000769	179.063	0.500273	0.312159	1.60262	0.109019	0.999845	#N/A
XLOC_000770	36.0638	0.171682	0.340679	0.503941	0.614303	0.999845	#N/A
XLOC_000771	12.7474	0.61543	0.402705	1.52824	0.126453	0.999845	#N/A
XLOC_000772	160.442	0.320891	0.338997	0.94659	0.343848	0.999845	#N/A
XLOC_000773	1816.4	-0.104136	0.204004	-0.510459	0.60973	0.999845	CRAL-TRIO domain-containing -like
XLOC_000776	44.5053	0.103046	0.398847	0.25836	0.796129	0.999845	#N/A
XLOC_000777	874.555	0.0901679	0.32619	0.276427	0.78222	0.999845	#N/A
XLOC_000782	471.226	0.533404	0.288959	1.84595	0.0648994	0.999845	#N/A
XLOC_000790	15.301	-0.139506	0.396602	-0.351753	0.725023	0.999845	#N/A
XLOC_000791	6.99397	0.0922004	0.403759	0.228355	0.81937	0.999845	#N/A
XLOC_000792	3.61605	-0.352225	0.367631	-0.958096	0.338014	0.999845	#N/A
XLOC_000793	61.609	0.681081	0.374077	1.8207	0.0686529	0.999845	---NA---
XLOC_000794	3.16119	-0.143345	0.263887	-0.543206	0.586988	0.999845	#N/A
XLOC_000795	3.26281	0.162246	0.305682	0.530767	0.59558	0.999845	#N/A
XLOC_000796	7.01733	-0.323214	0.368534	-0.877027	0.380472	0.999845	---NA---
XLOC_000797	30.9285	-0.42049	0.404155	-1.04042	0.298147	0.999845	---NA---
XLOC_000798	4.14167	-0.0785296	0.317597	-0.247262	0.804706	0.999845	#N/A
XLOC_000799	3.97746	0.345163	0.372595	0.926376	0.354251	0.999845	---NA---
XLOC_000806	71.0803	0.270238	0.396199	0.682077	0.49519	0.999845	#N/A
XLOC_000807	18.6373	0.127071	0.363925	0.349168	0.726963	0.999845	#N/A
XLOC_000808	38.5566	0.259766	0.395155	0.657377	0.510939	0.999845	#N/A
XLOC_000809	5.50284	-0.794949	0.384501	-2.06748	0.0386886	0.999845	---NA---
XLOC_000810	3.77867	-0.0180229	0.243331	-0.0740674	0.940957	0.999845	#N/A
XLOC_000813	5.89137	-0.42809	0.353697	-1.21033	0.226152	0.999845	#N/A
XLOC_000817	1126.62	0.0892722	0.223245	0.399884	0.689242	0.999845	#N/A
XLOC_000822	1252.09	0.0281588	0.183547	0.153414	0.878072	0.999845	#N/A
XLOC_000823	98.9476	-0.434882	0.283902	-1.5318	0.125571	0.999845	rotatin- partial
XLOC_000828	573.116	-0.423597	0.284198	-1.4905	0.136093	0.999845	#N/A
XLOC_000829	135.132	-0.0504576	0.327633	-0.154007	0.877604	0.999845	#N/A
XLOC_000830	151.755	-0.278421	0.343025	-0.811665	0.416984	0.999845	#N/A
XLOC_000832	192.018	0.545637	0.360106	1.51521	0.129719	0.999845	#N/A
XLOC_000833	130.72	0.466185	0.308425	1.5115	0.130661	0.999845	#N/A
XLOC_000834	194.079	-0.176774	0.254882	-0.693551	0.487964	0.999845	#N/A
XLOC_000835	513.853	0.340717	0.244395	1.39412	0.16328	0.999845	#N/A
XLOC_000837	7.09633	-0.131592	0.377376	-0.348702	0.727313	0.999845	#N/A
XLOC_000838	71.3805	-0.270924	0.379752	-0.713424	0.475583	0.999845	#N/A
XLOC_000839	118.261	-0.328958	0.324632	-1.01333	0.310905	0.999845	#N/A
XLOC_000840	19.9752	0.0640501	0.397522	0.161123	0.871996	0.999845	#N/A
XLOC_000841	799.7	0.192623	0.255038	0.755273	0.450085	0.999845	#N/A
XLOC_000842	2461.27	-0.0596597	0.175143	-0.340635	0.733378	0.999845	#N/A
XLOC_000843	119.969	0.27881	0.404472	0.689318	0.490623	0.999845	#N/A
XLOC_000844	1000.52	-0.469364	0.261953	-1.79178	0.0731674	0.999845	#N/A
XLOC_000845	21.2254	-0.0184076	0.391176	-0.047057	0.962468	0.999845	#N/A
XLOC_000846	1482.72	-0.144105	0.202534	-0.71151	0.476768	0.999845	#N/A
XLOC_000847	425.807	-0.173571	0.25365	-0.684294	0.49379	0.999845	#N/A
XLOC_000848	428.615	-0.276052	0.263534	-1.0475	0.294867	0.999845	#N/A
XLOC_000849	3624.05	-0.400039	0.353569	-1.13143	0.257873	0.999845	#N/A
XLOC_000850	69.313	0.354405	0.325485	1.08885	0.27622	0.999845	#N/A
XLOC_000851	589.317	-0.138416	0.230194	-0.601302	0.547639	0.999845	#N/A
XLOC_000852	20.1309	0.144074	0.384645	0.374563	0.707985	0.999845	---NA---
XLOC_000853	820.816	0.283596	0.303213	0.935303	0.349632	0.999845	#N/A
XLOC_000854	86.9309	0.085653	0.39977	0.214255	0.830348	0.999845	#N/A
XLOC_000855	174.596	0.184232	0.225265	0.817846	0.413445	0.999845	#N/A
XLOC_000856	371.787	-0.0833527	0.19491	-0.427647	0.668908	0.999845	#N/A
XLOC_000857	2162.74	-0.191388	0.188894	-1.0132	0.310964	0.999845	#N/A
XLOC_000858	603.281	0.0947074	0.212662	0.445342	0.656072	0.999845	#N/A
XLOC_000859	580.228	-0.187121	0.309385	-0.604817	0.545301	0.999845	#N/A
XLOC_000860	3463.82	0.0232702	0.19984	0.116444	0.9073	0.999845	#N/A
XLOC_000861	1377.77	-0.1218	0.219611	-0.554618	0.579156	0.999845	#N/A
XLOC_000862	343.484	0.197461	0.226534	0.871661	0.383393	0.999845	#N/A
XLOC_000864	486.163	0.15257	0.217581	0.701207	0.483174	0.999845	#N/A
XLOC_000866	1317.14	0.0725905	0.344953	0.210436	0.833328	0.999845	#N/A
XLOC_000867	440.605	-0.328519	0.243353	-1.34997	0.177025	0.999845	#N/A
XLOC_000868	38.787	-0.26342	0.387913	-0.679069	0.497094	0.999845	#N/A
XLOC_000870	226.558	0.274039	0.371105	0.73844	0.460247	0.999845	#N/A
XLOC_000871	704.212	-0.0188711	0.190773	-0.0989192	0.921202	0.999845	#N/A
XLOC_000872	105.769	0.236243	0.35982	0.656559	0.511465	0.999845	#N/A
XLOC_000873	154.814	0.304463	0.323588	0.940897	0.346758	0.999845	#N/A
XLOC_000874	53.021	0.0031131	0.385754	0.00807017	0.993561	0.999845	#N/A
XLOC_000877	9.03923	-0.209873	0.399661	-0.525128	0.599494	0.999845	#N/A
XLOC_000879	62.1963	0.1352	0.308828	0.437785	0.661542	0.999845	diphosphomevalonate decarboxylase
XLOC_000880	2953.99	0.101192	0.203044	0.498373	0.618221	0.999845	#N/A
XLOC_000881	237.078	0.199774	0.239126	0.835433	0.403474	0.999845	#N/A
XLOC_000882	2790.17	0.127053	0.209633	0.606073	0.544466	0.999845	#N/A
XLOC_000885	174.87	-0.2248	0.288078	-0.780343	0.435189	0.999845	#N/A
XLOC_000887	638.632	-0.0617982	0.226811	-0.272466	0.785264	0.999845	#N/A
XLOC_000888	155.854	0.179816	0.3243	0.554475	0.579254	0.999845	#N/A
XLOC_000889	161.35	-0.0571685	0.332461	-0.171955	0.863473	0.999845	#N/A
XLOC_000890	126.625	0.256043	0.269273	0.950867	0.341672	0.999845	#N/A
XLOC_000891	104.5	0.0621949	0.307361	0.202351	0.839642	0.999845	#N/A
XLOC_000893	499.587	0.0670961	0.266728	0.251553	0.801387	0.999845	#N/A
XLOC_000894	535.159	0.0556272	0.194812	0.285543	0.775228	0.999845	#N/A
XLOC_000898	13.8295	-0.581287	0.402376	-1.44464	0.14856	0.999845	#N/A
XLOC_000899	3.63192	-0.426464	0.350294	-1.21745	0.223435	0.999845	#N/A
XLOC_000900	4.96508	-0.218458	0.364304	-0.599659	0.548733	0.999845	#N/A
XLOC_000901	298.21	-0.246569	0.297789	-0.828001	0.40767	0.999845	#N/A
XLOC_000903	6.88865	0.177496	0.343069	0.517377	0.604893	0.999845	#N/A
XLOC_000904	5.96937	0.366262	0.377184	0.971044	0.331527	0.999845	#N/A
XLOC_000905	9.11691	-0.421046	0.403859	-1.04256	0.297154	0.999845	#N/A
XLOC_000907	7.88376	-0.441455	0.383945	-1.14979	0.250231	0.999845	---NA---
XLOC_000909	86.2252	-0.416956	0.268365	-1.55369	0.120259	0.999845	#N/A
XLOC_000910	27.3387	0.688076	0.404515	1.70099	0.0889449	0.999845	#N/A
XLOC_000912	3.80715	-0.13922	0.31018	-0.448836	0.65355	0.999845	#N/A
XLOC_000914	9.15873	0.878954	0.397682	2.21019	0.0270919	0.999845	#N/A
XLOC_000915	36.8981	0.319597	0.400091	0.798811	0.4244	0.999845	#N/A
XLOC_000916	28.1741	0.638112	0.39146	1.63008	0.103085	0.999845	#N/A
XLOC_000918	8.97766	-0.0219068	0.337094	-0.0649873	0.948184	0.999845	#N/A
XLOC_000921	387.026	0.0354891	0.340486	0.104231	0.916986	0.999845	#N/A
XLOC_000922	69.9838	0.579174	0.3418	1.69448	0.0901733	0.999845	---NA---
XLOC_000923	13352	0.367416	0.265407	1.38435	0.166251	0.999845	ankyrin-3 isoform X36
XLOC_000926	403.709	0.172118	0.318277	0.540779	0.58866	0.999845	#N/A
XLOC_000927	183.508	0.398716	0.324415	1.22903	0.21906	0.999845	#N/A
XLOC_000928	393.2	-0.0172215	0.248231	-0.0693768	0.94469	0.999845	#N/A
XLOC_000929	2590.58	0.00546953	0.258911	0.0211251	0.983146	0.999845	#N/A
XLOC_000930	97.6798	-0.0627243	0.299595	-0.209364	0.834164	0.999845	#N/A
XLOC_000932	1064.46	-0.187878	0.22918	-0.819784	0.412339	0.999845	#N/A
XLOC_000933	235.212	0.306326	0.271917	1.12654	0.259936	0.999845	#N/A
XLOC_000934	871.2	0.131113	0.341864	0.383524	0.701331	0.999845	#N/A
XLOC_000935	1503.44	-0.181122	0.191334	-0.946629	0.343828	0.999845	#N/A
XLOC_000937	53.6364	0.0921294	0.386803	0.238182	0.81174	0.999845	#N/A
XLOC_000938	3.33146	-0.129875	0.375141	-0.346204	0.729189	0.999845	#N/A
XLOC_000939	438.169	0.0776943	0.303201	0.256247	0.79776	0.999845	cadherin EGF LAG seven-pass G-type receptor 1-like isoform X1
XLOC_000941	993.528	-0.201817	0.340122	-0.593366	0.552936	0.999845	#N/A
XLOC_000945	4.37899	0.0642743	0.331524	0.193875	0.846273	0.999845	#N/A
XLOC_000947	161.459	0.343717	0.283352	1.21304	0.225116	0.999845	#N/A
XLOC_000949	822.694	0.00188241	0.220125	0.00855155	0.993177	0.999845	#N/A
XLOC_000950	58.5525	0.394905	0.374414	1.05473	0.291549	0.999845	#N/A
XLOC_000951	789.448	0.212761	0.196772	1.08126	0.279584	0.999845	#N/A
XLOC_000952	1282.59	-0.300873	0.231389	-1.30029	0.193501	0.999845	#N/A
XLOC_000955	85.5328	0.102715	0.307223	0.334334	0.738128	0.999845	#N/A
XLOC_000956	3268.01	-0.0952703	0.225077	-0.423278	0.672093	0.999845	#N/A
XLOC_000958	25.8565	-0.755212	0.380178	-1.98647	0.046981	0.999845	#N/A
XLOC_000961	5.01762	0.204591	0.389982	0.524616	0.59985	0.999845	#N/A
XLOC_000962	4.40731	0.291248	0.38454	0.757392	0.448815	0.999845	#N/A
XLOC_000965	4.52671	-0.228356	0.311991	-0.73193	0.464211	0.999845	#N/A
XLOC_000966	256.482	-0.121169	0.361944	-0.334772	0.737797	0.999845	#N/A
XLOC_000967	5.98403	-0.518885	0.390847	-1.32759	0.184314	0.999845	#N/A
XLOC_000968	4.7271	-0.180034	0.375001	-0.480089	0.631164	0.999845	#N/A
XLOC_000969	19.3258	-0.0635914	0.400712	-0.158696	0.873908	0.999845	#N/A
XLOC_000970	8.59929	0.00189701	0.312574	0.00606899	0.995158	0.999845	#N/A
XLOC_000976	45.6045	-0.382957	0.370797	-1.03279	0.3017	0.999845	#N/A
XLOC_000978	218.979	-0.359064	0.35594	-1.00878	0.313081	0.999845	#N/A
XLOC_000984	4.07411	0.393265	0.375385	1.04763	0.294808	0.999845	#N/A
XLOC_000986	658.538	0.120912	0.253286	0.477372	0.633097	0.999845	#N/A
XLOC_000987	113.406	0.540699	0.325471	1.66128	0.0966569	0.999845	#N/A
XLOC_000990	12337.5	-0.264904	0.225373	-1.1754	0.239835	0.999845	#N/A
XLOC_000991	1166.83	0.0822039	0.267788	0.306973	0.758864	0.999845	#N/A
XLOC_000992	154.889	0.349861	0.398725	0.877448	0.380243	0.999845	#N/A
XLOC_000995	1946.8	-0.209453	0.287311	-0.729013	0.465994	0.999845	#N/A
XLOC_000996	7979.1	-0.428862	0.255336	-1.6796	0.0930359	0.999845	#N/A
XLOC_000997	178.83	-0.0757549	0.292329	-0.259143	0.795525	0.999845	#N/A
XLOC_000998	9.85306	0.803291	0.385447	2.08405	0.0371558	0.999845	#N/A
XLOC_000999	6.47818	-0.414844	0.351682	-1.1796	0.238161	0.999845	#N/A
XLOC_001000	108.263	0.0734645	0.36387	0.201898	0.839997	0.999845	#N/A
XLOC_001002	133.313	-0.215015	0.337532	-0.637021	0.524111	0.999845	#N/A
XLOC_001012	58.5753	0.67699	0.397516	1.70305	0.0885582	0.999845	PREDICTED: uncharacterized protein LOC105443082
XLOC_001013	8942.7	0.108826	0.194054	0.5608	0.574934	0.999845	Adenylyl cyclase-associated 1
XLOC_001014	2683.74	0.362862	0.329742	1.10044	0.27114	0.999845	#N/A
XLOC_001015	10.1961	0.316171	0.403018	0.784509	0.432742	0.999845	#N/A
XLOC_001016	1640.37	-0.0599716	0.176598	-0.339595	0.734162	0.999845	#N/A
XLOC_001017	522.662	0.672548	0.381118	1.76467	0.077619	0.999845	#N/A
XLOC_001018	170.093	0.286235	0.315656	0.906794	0.364516	0.999845	#N/A
XLOC_001020	197.168	-0.167125	0.33841	-0.493854	0.621409	0.999845	#N/A
XLOC_001021	582.051	-0.615791	0.401412	-1.53406	0.125015	0.999845	#N/A
XLOC_001023	324.023	0.552772	0.259277	2.13198	0.0330089	0.999845	#N/A
XLOC_001024	13.4049	0.684773	0.400479	1.70988	0.0872876	0.999845	PREDICTED: uncharacterized protein LOC575072
XLOC_001025	2110.63	-0.119548	0.227326	-0.525885	0.598968	0.999845	#N/A
XLOC_001026	700.495	0.168378	0.212823	0.791161	0.42885	0.999845	#N/A
XLOC_001027	241.81	-0.222077	0.360178	-0.616574	0.537516	0.999845	#N/A
XLOC_001028	71.3376	0.342373	0.335951	1.01912	0.308148	0.999845	#N/A
XLOC_001029	8048.3	-0.000374758	0.206064	-0.00181865	0.998549	0.999845	#N/A
XLOC_001030	9.06396	0.488016	0.402237	1.21325	0.225033	0.999845	#N/A
XLOC_001031	9.65259	0.22299	0.403975	0.55199	0.580955	0.999845	#N/A
XLOC_001032	4.8931	0.520057	0.382962	1.35798	0.174469	0.999845	#N/A
XLOC_001033	4.08032	0.153673	0.325254	0.472471	0.636591	0.999845	#N/A
XLOC_001034	5.23337	0.244104	0.386456	0.631647	0.527617	0.999845	#N/A
XLOC_001035	4.69396	-0.393482	0.367164	-1.07168	0.283863	0.999845	#N/A
XLOC_001037	24.5472	0.204232	0.402655	0.507214	0.612004	0.999845	#N/A
XLOC_001041	43.5775	0.214593	0.351224	0.610986	0.541209	0.999845	---NA---
XLOC_001042	27.2429	0.0451848	0.361345	0.125046	0.900487	0.999845	---NA---
XLOC_001043	35.7967	0.0915673	0.400882	0.228415	0.819324	0.999845	#N/A
XLOC_001044	397.853	0.417317	0.267756	1.55857	0.119098	0.999845	#N/A
XLOC_001046	63.8334	-0.226698	0.382695	-0.592371	0.553602	0.999845	#N/A
XLOC_001048	194.916	-0.257333	0.396206	-0.649494	0.516019	0.999845	---NA---
XLOC_001054	3613.79	-0.410634	0.363071	-1.131	0.258054	0.999845	#N/A
XLOC_001055	13683.3	-0.593188	0.367519	-1.61403	0.10652	0.999845	#N/A
XLOC_001056	27.5754	-0.276699	0.378122	-0.731771	0.464308	0.999845	#N/A
XLOC_001057	5178.17	-0.0871455	0.403292	-0.216085	0.828921	0.999845	#N/A
XLOC_001058	2282.22	-0.042057	0.233356	-0.180226	0.856975	0.999845	#N/A
XLOC_001059	602.785	-0.0575099	0.302605	-0.19005	0.84927	0.999845	#N/A
XLOC_001060	40.2391	-0.458965	0.404519	-1.13459	0.256545	0.999845	#N/A
XLOC_001062	728.819	0.243295	0.226402	1.07462	0.282546	0.999845	growth hormone-regulated TBC 1-A
XLOC_001063	388.928	0.319629	0.224027	1.42674	0.153654	0.999845	#N/A
XLOC_001064	790.66	-0.063718	0.230884	-0.275974	0.782568	0.999845	#N/A
XLOC_001065	30.1162	0.091212	0.393349	0.231886	0.816627	0.999845	#N/A
XLOC_001066	6.76806	-0.107638	0.34016	-0.316434	0.751673	0.999845	#N/A
XLOC_001067	803.363	0.145001	0.264456	0.548301	0.583485	0.999845	#N/A
XLOC_001070	1169.29	-0.292032	0.197109	-1.48157	0.138454	0.999845	#N/A
XLOC_001071	364.999	-0.0384185	0.27074	-0.141902	0.887158	0.999845	#N/A
XLOC_001078	623.68	-0.0792599	0.333831	-0.237425	0.812327	0.999845	probable G- coupled receptor 112
XLOC_001079	277.304	-0.0570442	0.212994	-0.267821	0.788837	0.999845	#N/A
XLOC_001080	2825.42	0.100678	0.194587	0.517392	0.604882	0.999845	fragile X mental retardation 1
XLOC_001081	969.088	0.497229	0.231732	2.1457	0.0318965	0.999845	#N/A
XLOC_001082	2020.6	-0.209342	0.167359	-1.25085	0.210988	0.999845	#N/A
XLOC_001083	1895.89	-0.109338	0.25492	-0.428908	0.66799	0.999845	#N/A
XLOC_001084	91.5403	-0.0490913	0.364253	-0.134773	0.892792	0.999845	#N/A
XLOC_001085	12.4161	-0.17726	0.403925	-0.438845	0.660774	0.999845	#N/A
XLOC_001086	73.5264	0.00281821	0.317287	0.00888221	0.992913	0.999845	#N/A
XLOC_001087	677.583	-0.207085	0.298718	-0.693247	0.488155	0.999845	glypican 5
XLOC_001089	5.50063	0.192776	0.388835	0.495779	0.620051	0.999845	---NA---
XLOC_001090	16.8757	-0.0562565	0.399829	-0.140702	0.888106	0.999845	---NA---
XLOC_001093	6.35099	0.306389	0.380033	0.806215	0.420119	0.999845	#N/A
XLOC_001094	8.76377	0.101068	0.371863	0.271789	0.785784	0.999845	#N/A
XLOC_001095	6.59224	0.305726	0.370797	0.82451	0.40965	0.999845	#N/A
XLOC_001096	15.524	-0.412314	0.404378	-1.01963	0.307906	0.999845	#N/A
XLOC_001097	121.223	-0.669047	0.36637	-1.82615	0.0678275	0.999845	#N/A
XLOC_001098	3.25069	-0.119634	0.275858	-0.433678	0.664522	0.999845	#N/A
XLOC_001099	5.03927	-0.154494	0.353455	-0.437096	0.662042	0.999845	#N/A
XLOC_001100	3.84825	-0.209598	0.365601	-0.573298	0.566443	0.999845	#N/A
XLOC_001104	3.27147	-0.0860096	0.198461	-0.433383	0.664737	0.999845	#N/A
XLOC_001105	203.995	0.283755	0.398502	0.712053	0.476432	0.999845	#N/A
XLOC_001107	38.7378	-0.454399	0.371237	-1.22401	0.220947	0.999845	#N/A
XLOC_001108	5.0575	-0.105343	0.24727	-0.426024	0.67009	0.999845	#N/A
XLOC_001110	603.749	-0.527008	0.395021	-1.33413	0.182162	0.999845	#N/A
XLOC_001113	71.7602	0.371077	0.280146	1.32458	0.185309	0.999845	#N/A
XLOC_001114	320.992	0.0315028	0.322327	0.0977356	0.922142	0.999845	#N/A
XLOC_001115	1660.51	-0.112087	0.197331	-0.568014	0.570025	0.999845	#N/A
XLOC_001116	3514.41	0.0708271	0.182406	0.388293	0.697799	0.999845	#N/A
XLOC_001120	1045.62	0.0850634	0.196035	0.433919	0.664347	0.999845	#N/A
XLOC_001122	42.7334	-0.849037	0.39777	-2.13449	0.0328026	0.999845	#N/A
XLOC_001123	351.509	-0.598436	0.390146	-1.53388	0.12506	0.999845	#N/A
XLOC_001124	21.8889	0.0844648	0.386108	0.218759	0.826838	0.999845	#N/A
XLOC_001125	103.749	-0.486531	0.284919	-1.70761	0.087708	0.999845	#N/A
XLOC_001126	421.758	-0.0143446	0.241835	-0.0593159	0.9527	0.999845	#N/A
XLOC_001127	11.9385	-0.235813	0.40081	-0.588342	0.556303	0.999845	#N/A
XLOC_001131	3.91879	0.346807	0.378787	0.915573	0.359891	0.999845	#N/A
XLOC_001132	598.021	-0.0300725	0.222953	-0.134882	0.892705	0.999845	#N/A
XLOC_001135	134.66	0.590405	0.311057	1.89806	0.0576877	0.999845	#N/A
XLOC_001136	1021.24	-0.00687045	0.175134	-0.0392298	0.968707	0.999845	#N/A
XLOC_001137	1363.44	-0.181909	0.277862	-0.654671	0.512679	0.999845	receptor expression-enhancing 2 isoform X2
XLOC_001138	13.1473	0.209695	0.394997	0.530879	0.595503	0.999845	#N/A
XLOC_001139	1569.1	-0.114901	0.209615	-0.548151	0.583588	0.999845	#N/A
XLOC_001140	1960.98	0.0118497	0.259922	0.0455893	0.963638	0.999845	#N/A
XLOC_001141	163.646	-0.335822	0.347577	-0.966178	0.333955	0.999845	#N/A
XLOC_001142	948.592	-0.0206438	0.264818	-0.0779545	0.937864	0.999845	#N/A
XLOC_001143	761.431	0.157423	0.331728	0.474555	0.635104	0.999845	#N/A
XLOC_001144	107.211	-0.278832	0.313577	-0.889198	0.373896	0.999845	#N/A
XLOC_001145	24.4641	0.152403	0.403883	0.377343	0.705918	0.999845	#N/A
XLOC_001146	9.88029	-0.196963	0.39343	-0.50063	0.616632	0.999845	#N/A
XLOC_001148	16.1456	0.297051	0.404376	0.73459	0.462589	0.999845	#N/A
XLOC_001149	599.885	-0.222195	0.34633	-0.641571	0.521152	0.999845	#N/A
XLOC_001150	23.3632	0.161085	0.402481	0.40023	0.688987	0.999845	#N/A
XLOC_001152	4.37495	-0.313015	0.354361	-0.88332	0.377063	0.999845	#N/A
XLOC_001153	4.6734	0.101074	0.389549	0.259465	0.795277	0.999845	#N/A
XLOC_001155	6.13286	0.104936	0.365426	0.287162	0.773989	0.999845	#N/A
XLOC_001156	13.5654	0.033598	0.393824	0.0853123	0.932013	0.999845	#N/A
XLOC_001157	7.88226	0.0458719	0.385779	0.118907	0.905349	0.999845	#N/A
XLOC_001159	5.18741	-0.0323503	0.397438	-0.081397	0.935126	0.999845	#N/A
XLOC_001162	12.9089	0.177984	0.402022	0.442723	0.657966	0.999845	#N/A
XLOC_001163	62.8599	0.346156	0.297222	1.16464	0.244165	0.999845	#N/A
XLOC_001164	18.1855	0.400871	0.40392	0.992453	0.320977	0.999845	#N/A
XLOC_001165	4.22031	-0.544943	0.377839	-1.44226	0.149229	0.999845	#N/A
XLOC_001166	249.932	-0.576204	0.404443	-1.42469	0.154248	0.999845	#N/A
XLOC_001170	5.14015	-0.146771	0.363855	-0.403379	0.686669	0.999845	#N/A
XLOC_001171	3.17593	-0.344549	0.29597	-1.16413	0.24437	0.999845	#N/A
XLOC_001172	24.7831	-0.867874	0.395498	-2.19438	0.0282079	0.999845	#N/A
XLOC_001175	3.82593	-0.0918829	0.350986	-0.261785	0.793487	0.999845	#N/A
XLOC_001181	557.769	-0.052286	0.231527	-0.225831	0.821333	0.999845	#N/A
XLOC_001182	471.886	0.250265	0.33047	0.757302	0.448869	0.999845	---NA---
XLOC_001184	1581.67	0.387924	0.24182	1.60419	0.108673	0.999845	---NA---
XLOC_001185	997.735	-0.387638	0.306212	-1.26591	0.205545	0.999845	#N/A
XLOC_001187	2175.75	0.122339	0.216889	0.564062	0.572712	0.999845	#N/A
XLOC_001188	27.7596	-0.0403794	0.368346	-0.109624	0.912708	0.999845	#N/A
XLOC_001192	1345.04	0.675085	0.343765	1.9638	0.0495536	0.999845	#N/A
XLOC_001193	1166.53	-0.0665424	0.192822	-0.345098	0.730021	0.999845	#N/A
XLOC_001194	886.606	-0.213506	0.196536	-1.08635	0.277325	0.999845	#N/A
XLOC_001195	19.3713	0.175865	0.398925	0.440847	0.659324	0.999845	#N/A
XLOC_001196	21.2743	-0.217863	0.388259	-0.561127	0.574711	0.999845	---NA---
XLOC_001197	249.225	0.396559	0.332495	1.19268	0.232997	0.999845	membrane guanylyl cyclase
XLOC_001198	584.044	0.0619886	0.291357	0.212758	0.831516	0.999845	#N/A
XLOC_001199	755.867	0.00183388	0.191301	0.00958636	0.992351	0.999845	#N/A
XLOC_001200	72.2374	0.326649	0.384522	0.849494	0.395607	0.999845	#N/A
XLOC_001201	115.496	0.347368	0.26312	1.32019	0.186771	0.999845	#N/A
XLOC_001204	168.404	0.331048	0.325671	1.01651	0.309386	0.999845	#N/A
XLOC_001206	1263.74	-0.0949983	0.182132	-0.52159	0.601956	0.999845	#N/A
XLOC_001207	1758.94	0.00668218	0.184972	0.0361254	0.971182	0.999845	UBX domain-containing 4
XLOC_001210	1956.35	-0.342471	0.242381	-1.41294	0.157672	0.999845	#N/A
XLOC_001211	169.433	0.0132047	0.277047	0.0476622	0.961985	0.999845	#N/A
XLOC_001212	629.239	0.083888	0.245565	0.341612	0.732643	0.999845	#N/A
XLOC_001216	4542.75	0.331171	0.26849	1.23346	0.217405	0.999845	---NA---
XLOC_001217	1234.04	-0.087095	0.203052	-0.42893	0.667974	0.999845	#N/A
XLOC_001218	706.79	0.218502	0.204015	1.07101	0.284163	0.999845	#N/A
XLOC_001224	128.994	-0.0757216	0.394191	-0.192094	0.847669	0.999845	#N/A
XLOC_001225	259.402	0.321356	0.320078	1.00399	0.315383	0.999845	#N/A
XLOC_001226	563.059	0.0145382	0.225015	0.0646098	0.948485	0.999845	#N/A
XLOC_001227	76.4949	0.162837	0.331654	0.490985	0.623437	0.999845	#N/A
XLOC_001228	191.677	0.366872	0.312562	1.17376	0.240492	0.999845	#N/A
XLOC_001230	4.10476	-0.193573	0.369205	-0.524296	0.600073	0.999845	#N/A
XLOC_001231	3.9259	-0.117163	0.291589	-0.401811	0.687823	0.999845	#N/A
XLOC_001232	33.4074	0.484599	0.367099	1.32008	0.186809	0.999845	#N/A
XLOC_001234	3.77932	-0.363944	0.323837	-1.12385	0.261077	0.999845	#N/A
XLOC_001236	4.65807	0.306545	0.380915	0.804759	0.420959	0.999845	---NA---
XLOC_001237	5.6658	0.483378	0.376981	1.28223	0.199761	0.999845	#N/A
XLOC_001242	4.76683	-0.0366421	0.319136	-0.114817	0.908591	0.999845	#N/A
XLOC_001243	14.7186	0.0621491	0.403717	0.153942	0.877655	0.999845	deoxynucleoside triphosphate triphosphohydrolase SAMHD1-like
XLOC_001249	3.32118	-0.0238989	0.363363	-0.0657715	0.94756	0.999845	#N/A
XLOC_001250	16.5481	0.0165343	0.404022	0.0409243	0.967356	0.999845	#N/A
XLOC_001251	5.955	-0.57779	0.33752	-1.71187	0.0869213	0.999845	#N/A
XLOC_001253	1509.35	0.0279078	0.387173	0.072081	0.942537	0.999845	#N/A
XLOC_001254	682.165	0.205086	0.263553	0.778161	0.436474	0.999845	#N/A
XLOC_001255	10924.3	-0.0728492	0.246736	-0.295252	0.767801	0.999845	---NA---
XLOC_001256	973.206	0.235927	0.230705	1.02263	0.30648	0.999845	#N/A
XLOC_001257	512.937	-0.0876727	0.198785	-0.441043	0.659182	0.999845	#N/A
XLOC_001258	196.095	0.0837578	0.331158	0.252924	0.800327	0.999845	laminin subunit alpha-2
XLOC_001259	106.726	0.0545235	0.321732	0.169468	0.865428	0.999845	#N/A
XLOC_001260	174.611	-0.0314592	0.370957	-0.0848056	0.932416	0.999845	#N/A
XLOC_001261	480.622	-0.129059	0.217958	-0.592128	0.553765	0.999845	#N/A
XLOC_001262	607.034	-0.102633	0.263585	-0.389372	0.697001	0.999845	#N/A
XLOC_001264	2495.92	0.00119345	0.332543	0.00358886	0.997137	0.999845	Macrophage mannose receptor partial
XLOC_001265	776.672	-0.198271	0.232558	-0.852568	0.393899	0.999845	membrane progestin receptor beta
XLOC_001266	379.394	0.144808	0.28638	0.505649	0.613103	0.999845	#N/A
XLOC_001267	1164.04	0.0665666	0.267245	0.249084	0.803296	0.999845	#N/A
XLOC_001268	15.2266	-0.267446	0.396248	-0.674946	0.49971	0.999845	gamma-aminobutyric acid type B receptor subunit 2-like
XLOC_001270	3.93306	-0.126417	0.388041	-0.325784	0.744588	0.999845	regulating synaptic membrane exocytosis 2-like
XLOC_001271	4.63008	0.0280722	0.368063	0.0762701	0.939204	0.999845	#N/A
XLOC_001272	90.6331	-0.0378194	0.398233	-0.0949681	0.92434	0.999845	#N/A
XLOC_001273	58.9491	0.330505	0.325184	1.01636	0.309456	0.999845	#N/A
XLOC_001274	2299.68	-0.0244544	0.381119	-0.0641647	0.948839	0.999845	f-box only 32
XLOC_001275	14268	-0.492914	0.270092	-1.82499	0.0680029	0.999845	#N/A
XLOC_001276	676.469	-0.131667	0.196139	-0.671296	0.502032	0.999845	#N/A
XLOC_001277	44.3967	0.197766	0.362624	0.545375	0.585495	0.999845	#N/A
XLOC_001278	319.63	-0.155357	0.263372	-0.589878	0.555273	0.999845	#N/A
XLOC_001279	1205.89	-0.0200104	0.240927	-0.0830559	0.933807	0.999845	#N/A
XLOC_001280	577.7	0.0543056	0.285289	0.190353	0.849033	0.999845	#N/A
XLOC_001282	233.208	0.30232	0.245234	1.23278	0.217657	0.999845	#N/A
XLOC_001283	6824.35	-0.194955	0.235957	-0.826229	0.408674	0.999845	#N/A
XLOC_001284	733.18	-0.473627	0.248803	-1.90362	0.0569595	0.999845	#N/A
XLOC_001285	11.192	-0.6575	0.392857	-1.67364	0.0942021	0.999845	#N/A
XLOC_001286	360.913	-0.0898316	0.350468	-0.256319	0.797705	0.999845	#N/A
XLOC_001287	5.08419	-0.02303	0.384144	-0.0599515	0.952194	0.999845	#N/A
XLOC_001288	49.9674	-0.326813	0.378477	-0.863495	0.387865	0.999845	lipopolysaccharide-induced tumor necrosis factor-alpha factor
XLOC_001290	6.98054	-0.440725	0.355327	-1.24034	0.21485	0.999845	#N/A
XLOC_001291	149.638	-0.272843	0.360873	-0.756065	0.449611	0.999845	#N/A
XLOC_001292	5.40649	0.0130839	0.389221	0.0336155	0.973184	0.999845	#N/A
XLOC_001293	786.719	-0.253354	0.340075	-0.744994	0.456276	0.999845	#N/A
XLOC_001294	1230.25	0.181063	0.224357	0.807029	0.41965	0.999845	---NA---
XLOC_001295	155.9	0.12726	0.327929	0.388072	0.697963	0.999845	exonuclease 3 -5 domain-containing 1-like
XLOC_001296	50050.2	-0.120942	0.155709	-0.776722	0.437323	0.999845	melanotransferrin 2
XLOC_001297	989.414	0.029785	0.296894	0.100322	0.920089	0.999845	#N/A
XLOC_001298	322.301	0.0349308	0.280877	0.124363	0.901028	0.999845	#N/A
XLOC_001299	29.5583	0.0788864	0.391424	0.201537	0.840279	0.999845	#N/A
XLOC_001300	212.552	-0.0161897	0.227939	-0.0710263	0.943377	0.999845	#N/A
XLOC_001301	825.264	0.342772	0.274352	1.24939	0.211523	0.999845	#N/A
XLOC_001305	270.652	-0.472665	0.24029	-1.96706	0.0491761	0.999845	#N/A
XLOC_001306	178.569	0.130564	0.227624	0.573596	0.566241	0.999845	#N/A
XLOC_001307	93.6733	0.116469	0.297909	0.390955	0.69583	0.999845	#N/A
XLOC_001308	10659.9	-0.0547758	0.282717	-0.193748	0.846373	0.999845	#N/A
XLOC_001309	1009.09	-0.0470113	0.335055	-0.140309	0.888416	0.999845	#N/A
XLOC_001311	22.9814	-0.0139402	0.399251	-0.0349159	0.972147	0.999845	#N/A
XLOC_001312	1113.52	-0.0390203	0.27442	-0.142192	0.886928	0.999845	#N/A
XLOC_001316	3.55074	0.0021397	0.324144	0.00660108	0.994733	0.999845	#N/A
XLOC_001317	360.075	0.0601967	0.217237	0.277101	0.781702	0.999845	#N/A
XLOC_001318	187.017	-0.178221	0.395657	-0.450444	0.652391	0.999845	uncharacterized threonine-rich GPI-anchored glyco -like
XLOC_001319	7.86562	-0.239029	0.40284	-0.593359	0.552941	0.999845	---NA---
XLOC_001320	651.042	0.173339	0.241668	0.717261	0.473213	0.999845	#N/A
XLOC_001321	539.22	0.136775	0.215739	0.633984	0.526091	0.999845	#N/A
XLOC_001324	5440.09	-0.264983	0.215563	-1.22926	0.218974	0.999845	#N/A
XLOC_001325	206.829	0.393339	0.395113	0.995509	0.319489	0.999845	#N/A
XLOC_001326	1648.25	-0.0383356	0.366021	-0.104736	0.916585	0.999845	beta-1,4-galactosyltransferase 2-like
XLOC_001327	304.923	0.0362053	0.283098	0.12789	0.898236	0.999845	#N/A
XLOC_001328	406.39	-0.328347	0.340456	-0.964435	0.334828	0.999845	UDP-glucose 4-epimerase isoform X1
XLOC_001329	247.125	0.118921	0.335895	0.354043	0.723307	0.999845	#N/A
XLOC_001330	199.332	0.194978	0.380108	0.512955	0.607983	0.999845	#N/A
XLOC_001331	7.29183	-0.306562	0.357775	-0.856857	0.391524	0.999845	#N/A
XLOC_001333	651.04	-0.163855	0.201659	-0.812535	0.416484	0.999845	#N/A
XLOC_001334	194.306	0.214693	0.301238	0.712703	0.47603	0.999845	#N/A
XLOC_001335	94.0779	-0.590785	0.342231	-1.72627	0.0842983	0.999845	#N/A
XLOC_001336	251.623	-0.281817	0.370719	-0.76019	0.447141	0.999845	#N/A
XLOC_001337	79.8146	0.192929	0.29469	0.654683	0.512672	0.999845	#N/A
XLOC_001338	286.456	0.20113	0.352779	0.570132	0.568588	0.999845	#N/A
XLOC_001339	386.17	0.286449	0.215791	1.32744	0.184363	0.999845	#N/A
XLOC_001340	212.497	-0.112725	0.293603	-0.383935	0.701027	0.999845	#N/A
XLOC_001341	21.4261	-0.559032	0.39298	-1.42255	0.154867	0.999845	#N/A
XLOC_001342	835.828	-0.118854	0.255303	-0.465541	0.641544	0.999845	---NA---
XLOC_001343	41.666	-0.50482	0.356719	-1.41518	0.157017	0.999845	#N/A
XLOC_001344	2655.27	-0.332172	0.351519	-0.944963	0.344678	0.999845	#N/A
XLOC_001347	3249.33	0.123961	0.166925	0.742614	0.457715	0.999845	#N/A
XLOC_001349	94.4858	0.513041	0.372666	1.37668	0.168611	0.999845	#N/A
XLOC_001356	28.8885	0.481776	0.383389	1.25662	0.20889	0.999845	transcription factor AP-2-alpha isoform X2
XLOC_001359	274.847	-0.443453	0.210013	-2.11154	0.0347256	0.999845	#N/A
XLOC_001360	55.4774	0.128012	0.316128	0.404937	0.685524	0.999845	#N/A
XLOC_001361	860.632	-0.571896	0.353287	-1.61879	0.105493	0.999845	#N/A
XLOC_001363	586.911	-0.10599	0.338133	-0.313457	0.753933	0.999845	#N/A
XLOC_001364	212.142	0.15263	0.281211	0.54276	0.587295	0.999845	#N/A
XLOC_001365	311.903	-0.106568	0.243416	-0.437802	0.66153	0.999845	#N/A
XLOC_001368	13.1901	-0.0864768	0.401048	-0.215627	0.829278	0.999845	---NA---
XLOC_001371	645.994	-0.569917	0.363597	-1.56744	0.117011	0.999845	#N/A
XLOC_001372	61.8822	-0.127157	0.320555	-0.396677	0.691605	0.999845	#N/A
XLOC_001373	99.412	0.275598	0.339424	0.811957	0.416817	0.999845	#N/A
XLOC_001374	15.1263	0.311503	0.40023	0.778308	0.436387	0.999845	#N/A
XLOC_001375	165.135	0.0809294	0.286323	0.28265	0.777445	0.999845	#N/A
XLOC_001376	174.877	-0.167435	0.245976	-0.680698	0.496063	0.999845	#N/A
XLOC_001377	333.076	-0.0788701	0.232352	-0.339443	0.734276	0.999845	#N/A
XLOC_001380	27.4177	-0.163236	0.393323	-0.415018	0.678129	0.999845	#N/A
XLOC_001381	1787.1	0.00291636	0.259547	0.0112364	0.991035	0.999845	A-kinase anchor 7 isoform gamma-like isoform X1
XLOC_001382	96.4654	-0.333806	0.299983	-1.11275	0.265815	0.999845	#N/A
XLOC_001383	58.3955	-0.0755845	0.235793	-0.320554	0.748548	0.999845	#N/A
XLOC_001384	480.655	-0.133826	0.264238	-0.506459	0.612535	0.999845	#N/A
XLOC_001385	64.7257	-0.0146524	0.34228	-0.0428082	0.965854	0.999845	#N/A
XLOC_001386	6.85182	0.28429	0.400135	0.710485	0.477404	0.999845	#N/A
XLOC_001387	240.601	0.0603435	0.251286	0.240138	0.810223	0.999845	#N/A
XLOC_001388	1118.48	0.235085	0.263622	0.89175	0.372527	0.999845	collagen alpha-1(XX) chain
XLOC_001389	2344.35	0.139934	0.334413	0.418447	0.67562	0.999845	tubulointerstitial nephritis antigen-like
XLOC_001390	52.8364	-0.0744353	0.387044	-0.192317	0.847494	0.999845	#N/A
XLOC_001391	92.2824	-0.209933	0.37544	-0.559163	0.57605	0.999845	#N/A
XLOC_001394	14.9854	0.307003	0.400911	0.765764	0.443816	0.999845	#N/A
XLOC_001397	11362	0.080018	0.216149	0.370198	0.711235	0.999845	#N/A
XLOC_001398	932.112	0.0170814	0.364055	0.0469198	0.962577	0.999845	#N/A
XLOC_001399	27.3204	0.564604	0.373152	1.51307	0.130263	0.999845	#N/A
XLOC_001400	258.383	0.0311312	0.32279	0.0964442	0.923168	0.999845	nucleolar 4-like isoform X2
XLOC_001401	5.84499	0.217108	0.37352	0.581248	0.561073	0.999845	#N/A
XLOC_001402	770.891	-0.105363	0.257331	-0.409447	0.682211	0.999845	#N/A
XLOC_001403	439.004	-0.0563162	0.25454	-0.221247	0.8249	0.999845	#N/A
XLOC_001405	126.108	-0.407007	0.265638	-1.53219	0.125476	0.999845	filamentous growth regulator 23
XLOC_001406	3012.58	-0.249017	0.168735	-1.47579	0.140001	0.999845	#N/A
XLOC_001407	181.471	0.226626	0.374648	0.604904	0.545243	0.999845	octopamine receptor 1
XLOC_001408	450.217	0.204044	0.263887	0.773227	0.439388	0.999845	exonuclease 3 -5 domain-containing 1-like
XLOC_001409	1336.96	-0.495167	0.305556	-1.62054	0.105115	0.999845	exonuclease 3 -5 domain-containing 1-like
XLOC_001410	163.277	-0.875378	0.40417	-2.16586	0.0303215	0.999845	#N/A
XLOC_001411	39.9542	-0.539529	0.367403	-1.46849	0.141971	0.999845	#N/A
XLOC_001412	389.918	-0.135661	0.214092	-0.633656	0.526305	0.999845	#N/A
XLOC_001413	1748.17	-0.0283302	0.360126	-0.0786676	0.937297	0.999845	#N/A
XLOC_001414	823.26	0.0363509	0.305345	0.119048	0.905237	0.999845	#N/A
XLOC_001415	26034.8	-0.344204	0.252125	-1.36521	0.172186	0.999845	#N/A
XLOC_001416	2680.44	-0.00741242	0.286366	-0.0258844	0.97935	0.999845	#N/A
XLOC_001417	4620.06	0.153607	0.357305	0.429905	0.667265	0.999845	#N/A
XLOC_001418	9.22948	-0.438672	0.321802	-1.36317	0.172828	0.999845	#N/A
XLOC_001419	327.891	-0.699389	0.34923	-2.00266	0.0452136	0.999845	#N/A
XLOC_001421	96.6243	-0.423858	0.396746	-1.06834	0.285369	0.999845	#N/A
XLOC_001422	206.96	-0.0982378	0.276155	-0.355734	0.72204	0.999845	#N/A
XLOC_001423	558.067	0.0936587	0.278043	0.336849	0.736231	0.999845	#N/A
XLOC_001424	93.1799	0.0909455	0.330333	0.275315	0.783075	0.999845	#N/A
XLOC_001425	54.9499	0.0550819	0.34748	0.158518	0.874049	0.999845	#N/A
XLOC_001428	442.155	0.150817	0.232572	0.648476	0.516677	0.999845	#N/A
XLOC_001429	3059.79	0.026647	0.259429	0.102714	0.91819	0.999845	---NA---
XLOC_001431	1201.09	-0.170629	0.194811	-0.875869	0.381101	0.999845	#N/A
XLOC_001432	164.499	0.0945632	0.236186	0.400377	0.688879	0.999845	short-chain dehydrogenease reductase
XLOC_001433	1124.77	-0.422736	0.241898	-1.74758	0.0805369	0.999845	#N/A
XLOC_001434	4619.82	-0.194326	0.266979	-0.72787	0.466693	0.999845	#N/A
XLOC_001436	31.7672	0.27209	0.396742	0.68581	0.492833	0.999845	turtle homolog A isoform X1
XLOC_001437	516.37	0.169577	0.280738	0.604039	0.545818	0.999845	#N/A
XLOC_001438	6279.47	-0.337465	0.23493	-1.43645	0.150875	0.999845	#N/A
XLOC_001439	245.917	0.417221	0.321594	1.29735	0.19451	0.999845	#N/A
XLOC_001440	230.599	0.137756	0.264982	0.519869	0.603155	0.999845	potassium voltage-gated channel subfamily B member 2
XLOC_001441	3.57003	0.0485309	0.380204	0.127644	0.89843	0.999845	#N/A
XLOC_001442	107.908	0.220268	0.365932	0.601937	0.547216	0.999845	#N/A
XLOC_001443	488.533	0.205779	0.262658	0.783448	0.433364	0.999845	#N/A
XLOC_001445	601.311	0.215018	0.399565	0.53813	0.590488	0.999845	#N/A
XLOC_001447	2653.47	-0.0220662	0.239455	-0.0921519	0.926577	0.999845	#N/A
XLOC_001448	419.632	-0.436445	0.332203	-1.31379	0.188916	0.999845	UDP-glucuronic acid decarboxylase 1-like isoform X2
XLOC_001449	264.711	0.209304	0.270509	0.773739	0.439085	0.999845	#N/A
XLOC_001450	190.931	0.136166	0.282592	0.481848	0.629914	0.999845	#N/A
XLOC_001451	5118.99	-0.232822	0.229833	-1.01301	0.311057	0.999845	---NA---
XLOC_001452	218.187	-0.16778	0.244056	-0.687464	0.49179	0.999845	COP9 signalosome complex subunit 5
XLOC_001453	2651.14	-0.207948	0.202905	-1.02485	0.305433	0.999845	#N/A
XLOC_001454	572.026	-0.293377	0.25622	-1.14502	0.252202	0.999845	#N/A
XLOC_001455	633.638	0.150648	0.287228	0.52449	0.599938	0.999845	#N/A
XLOC_001456	3.4623	0.362724	0.368173	0.9852	0.324526	0.999845	#N/A
XLOC_001457	41.0497	0.448517	0.385532	1.16337	0.244679	0.999845	#N/A
XLOC_001458	718.961	-0.102741	0.237861	-0.431936	0.665788	0.999845	#N/A
XLOC_001462	124.247	-0.228376	0.289935	-0.787681	0.430884	0.999845	#N/A
XLOC_001463	1345.52	0.0112127	0.337979	0.0331757	0.973534	0.999845	#N/A
XLOC_001464	49.6703	0.142389	0.335476	0.424439	0.671246	0.999845	#N/A
XLOC_001466	327.473	-0.66512	0.350979	-1.89504	0.0580866	0.999845	#N/A
XLOC_001467	957.143	0.0877981	0.237959	0.368964	0.712155	0.999845	carboxypeptidase D-like
XLOC_001468	1021.5	-0.197601	0.23835	-0.829038	0.407083	0.999845	#N/A
XLOC_001469	1650.18	-0.189762	0.235116	-0.807098	0.41961	0.999845	#N/A
XLOC_001470	49.2593	-0.190961	0.386381	-0.49423	0.621144	0.999845	Sugar phosphate permease
XLOC_001471	23.0522	-0.298265	0.388079	-0.768567	0.44215	0.999845	#N/A
XLOC_001472	2679.68	-0.0917843	0.358311	-0.256158	0.797829	0.999845	RNA-directed DNA polymerase from mobile element jockey-like
XLOC_001474	5.42257	-0.295772	0.385006	-0.768226	0.442353	0.999845	---NA---
XLOC_001475	3.25145	0.433251	0.306995	1.41127	0.158166	0.999845	#N/A
XLOC_001476	24.1247	-0.160412	0.395281	-0.405817	0.684877	0.999845	#N/A
XLOC_001477	10.3402	-0.181295	0.404168	-0.448563	0.653747	0.999845	#N/A
XLOC_001479	864.781	-0.175113	0.281247	-0.622632	0.533526	0.999845	#N/A
XLOC_001481	6.02377	0.0865019	0.397247	0.217754	0.827621	0.999845	#N/A
XLOC_001482	6.01396	0.227629	0.396436	0.574187	0.565841	0.999845	#N/A
XLOC_001483	8.49813	0.183358	0.399066	0.459468	0.645898	0.999845	#N/A
XLOC_001484	9.33	-0.0965561	0.404103	-0.238939	0.811153	0.999845	#N/A
XLOC_001485	5.36141	0.0511173	0.395888	0.129121	0.897262	0.999845	#N/A
XLOC_001488	3.92236	-0.025153	0.369697	-0.0680369	0.945756	0.999845	#N/A
XLOC_001489	8.97011	-0.107417	0.402982	-0.266556	0.789811	0.999845	#N/A
XLOC_001491	6.91067	0.085191	0.386716	0.220294	0.825643	0.999845	#N/A
XLOC_001492	5.86728	-0.393269	0.391639	-1.00416	0.3153	0.999845	#N/A
XLOC_001493	12.9433	-0.284606	0.366886	-0.775735	0.437905	0.999845	#N/A
XLOC_001495	4.60753	0.164511	0.383566	0.428898	0.667997	0.999845	#N/A
XLOC_001496	3.71416	-0.0829469	0.33377	-0.248515	0.803736	0.999845	#N/A
XLOC_001497	5.92544	-0.412984	0.367093	-1.12501	0.260584	0.999845	#N/A
XLOC_001498	4.21329	-0.43059	0.371523	-1.15898	0.246462	0.999845	#N/A
XLOC_001499	6.27413	-0.176298	0.391207	-0.450652	0.652241	0.999845	#N/A
XLOC_001500	4.00728	-0.292447	0.378817	-0.772002	0.440113	0.999845	#N/A
XLOC_001501	37.0536	0.107112	0.365251	0.293257	0.769326	0.999845	#N/A
XLOC_001503	7.05327	0.265902	0.399356	0.665827	0.505522	0.999845	---NA---
XLOC_001504	6.70913	-0.190469	0.397444	-0.479235	0.631772	0.999845	#N/A
XLOC_001505	19.0821	0.0651078	0.387237	0.168134	0.866478	0.999845	#N/A
XLOC_001506	8.39995	0.229097	0.401373	0.570784	0.568146	0.999845	#N/A
XLOC_001507	90.9019	-0.0404126	0.335189	-0.120566	0.904035	0.999845	#N/A
XLOC_001509	81.5502	0.150307	0.383454	0.39198	0.695073	0.999845	#N/A
XLOC_001510	273.336	0.0683332	0.23025	0.296779	0.766635	0.999845	#N/A
XLOC_001512	544.939	-0.467182	0.35306	-1.32324	0.185756	0.999845	#N/A
XLOC_001513	54.5975	0.0515767	0.369267	0.139673	0.888918	0.999845	sema domain
XLOC_001514	420.646	0.624871	0.293122	2.13178	0.0330251	0.999845	nuclear RNA export factor 1
XLOC_001515	1610.62	0.0867885	0.336363	0.25802	0.796391	0.999845	#N/A
XLOC_001516	498.315	0.23598	0.289243	0.815851	0.414585	0.999845	#N/A
XLOC_001517	981.07	-0.0390549	0.282996	-0.138005	0.890236	0.999845	#N/A
XLOC_001519	763.466	0.278347	0.272038	1.02319	0.306218	0.999845	#N/A
XLOC_001520	4.30183	0.0148318	0.336034	0.0441376	0.964795	0.999845	#N/A
XLOC_001521	85.5084	0.0727144	0.34255	0.212274	0.831893	0.999845	#N/A
XLOC_001522	19.4634	0.324876	0.403467	0.80521	0.420699	0.999845	#N/A
XLOC_001523	92.6187	0.124565	0.296397	0.420263	0.674293	0.999845	#N/A
XLOC_001524	3.79864	0.151306	0.354661	0.426621	0.669656	0.999845	#N/A
XLOC_001525	1000.39	0.0576913	0.271456	0.212526	0.831697	0.999845	#N/A
XLOC_001526	50.7225	-0.106555	0.344419	-0.309377	0.757035	0.999845	#N/A
XLOC_001527	18.1682	-0.253993	0.390746	-0.650022	0.515678	0.999845	#N/A
XLOC_001528	322.294	0.311569	0.260294	1.19699	0.231311	0.999845	#N/A
XLOC_001531	7.24238	0.174835	0.398632	0.438587	0.660961	0.999845	#N/A
XLOC_001532	78.8914	-0.492996	0.386686	-1.27493	0.202336	0.999845	#N/A
XLOC_001533	194.113	0.173376	0.258464	0.670792	0.502353	0.999845	#N/A
XLOC_001534	2843.59	-0.264176	0.222154	-1.18916	0.234376	0.999845	#N/A
XLOC_001536	346.76	0.0125989	0.289641	0.0434982	0.965304	0.999845	#N/A
XLOC_001537	1077.77	-0.464724	0.306013	-1.51864	0.128853	0.999845	#N/A
XLOC_001538	111.845	-0.148769	0.283091	-0.525517	0.599224	0.999845	#N/A
XLOC_001539	33.7977	-0.453103	0.402163	-1.12667	0.259884	0.999845	#N/A
XLOC_001540	3458.47	0.0366777	0.208328	0.176057	0.860249	0.999845	#N/A
XLOC_001552	3427.76	0.0628213	0.244915	0.256502	0.797563	0.999845	#N/A
XLOC_001553	17.785	0.399128	0.402749	0.991009	0.321681	0.999845	#N/A
XLOC_001554	196.886	-0.339996	0.232337	-1.46337	0.143365	0.999845	#N/A
XLOC_001555	5315.52	-0.230213	0.225661	-1.02017	0.307646	0.999845	#N/A
XLOC_001556	643.953	-0.0660947	0.225397	-0.293237	0.769341	0.999845	#N/A
XLOC_001557	791.016	-0.187571	0.283067	-0.662639	0.507562	0.999845	#N/A
XLOC_001558	305.556	0.44589	0.217056	2.05426	0.0399506	0.999845	thioredoxin domain-containing 16 isoform X1
XLOC_001560	140.417	-0.12917	0.307067	-0.420658	0.674005	0.999845	#N/A
XLOC_001561	10.6358	0.160974	0.404511	0.397947	0.690669	0.999845	#N/A
XLOC_001562	502.183	0.0747053	0.28008	0.266729	0.789678	0.999845	#N/A
XLOC_001563	68.1575	-0.608981	0.391175	-1.5568	0.119518	0.999845	PREDICTED: uncharacterized protein LOC100891526
XLOC_001564	556.475	-0.0438323	0.311666	-0.140639	0.888155	0.999845	bestrophin-2- partial
XLOC_001566	228.756	-0.219849	0.30304	-0.725477	0.468159	0.999845	#N/A
XLOC_001567	353.532	-0.565844	0.343336	-1.64808	0.099337	0.999845	#N/A
XLOC_001568	574.015	-0.201366	0.273684	-0.735761	0.461876	0.999845	#N/A
XLOC_001569	1288.73	-0.382271	0.392117	-0.97489	0.329615	0.999845	#N/A
XLOC_001570	222.081	0.0795359	0.281627	0.282415	0.777625	0.999845	#N/A
XLOC_001571	898.662	-0.0434219	0.187071	-0.232115	0.816449	0.999845	#N/A
XLOC_001572	4.12593	0.747297	0.371631	2.01086	0.0443404	0.999845	#N/A
XLOC_001573	87.3886	-0.089986	0.34359	-0.2619	0.793399	0.999845	#N/A
XLOC_001574	8.512	0.0833163	0.401081	0.207729	0.83544	0.999845	#N/A
XLOC_001576	5.83998	-0.143916	0.393222	-0.365993	0.71437	0.999845	#N/A
XLOC_001577	368.922	-0.0642213	0.20506	-0.313183	0.754142	0.999845	#N/A
XLOC_001582	326.422	-0.0573704	0.250825	-0.228727	0.819081	0.999845	#N/A
XLOC_001583	169.21	0.587459	0.403162	1.45713	0.145081	0.999845	#N/A
XLOC_001584	26.4521	0.0725975	0.363098	0.199939	0.841528	0.999845	#N/A
XLOC_001585	500.987	-0.0862583	0.265137	-0.325334	0.744928	0.999845	#N/A
XLOC_001588	2450.47	-0.017981	0.246087	-0.0730676	0.941752	0.999845	#N/A
XLOC_001592	7.12732	-0.100541	0.401199	-0.2506	0.802123	0.999845	#N/A
XLOC_001593	103.909	-0.245975	0.324391	-0.758268	0.448291	0.999845	#N/A
XLOC_001595	4.15913	-0.0341813	0.351976	-0.0971125	0.922637	0.999845	#N/A
XLOC_001596	3.91656	-0.105632	0.335301	-0.315036	0.752734	0.999845	#N/A
XLOC_001600	15.4515	0.0538439	0.402116	0.133901	0.893481	0.999845	#N/A
XLOC_001602	53.4175	-0.0929307	0.273513	-0.339767	0.734032	0.999845	#N/A
XLOC_001604	6.36341	-0.384778	0.343857	-1.11901	0.263138	0.999845	#N/A
XLOC_001606	47.6605	-0.326952	0.369767	-0.884212	0.376582	0.999845	#N/A
XLOC_001607	4.36435	0.0772288	0.377511	0.204574	0.837905	0.999845	#N/A
XLOC_001612	14.3381	-0.236221	0.404489	-0.583999	0.559221	0.999845	#N/A
XLOC_001613	2148.81	-0.158065	0.400557	-0.394613	0.693129	0.999845	#N/A
XLOC_001614	2529.81	-0.557114	0.278	-2.00401	0.0450691	0.999845	#N/A
XLOC_001615	52.5399	0.349394	0.380903	0.917277	0.358997	0.999845	#N/A
XLOC_001616	246.721	-0.487894	0.296915	-1.64321	0.10034	0.999845	#N/A
XLOC_001617	34.4401	0.00477579	0.394136	0.0121171	0.990332	0.999845	#N/A
XLOC_001618	806.3	-0.151599	0.231859	-0.653844	0.513212	0.999845	low-density lipo receptor-related 6
XLOC_001619	2586.55	-0.0506035	0.268788	-0.188265	0.850669	0.999845	#N/A
XLOC_001620	147.499	0.390592	0.349269	1.11831	0.263434	0.999845	#N/A
XLOC_001621	90.3236	-0.195375	0.326289	-0.59878	0.54932	0.999845	#N/A
XLOC_001622	610.17	0.187676	0.357603	0.524815	0.599711	0.999845	Pax- partial
XLOC_001623	589.69	-0.0568499	0.251855	-0.225725	0.821416	0.999845	#N/A
XLOC_001624	1102.79	-0.13741	0.193853	-0.708838	0.478425	0.999845	#N/A
XLOC_001625	31.7235	-0.253911	0.386427	-0.657075	0.511133	0.999845	vascular endothelial growth factor receptor 1 isoform X2
XLOC_001626	3.85673	0.127456	0.385066	0.330999	0.740645	0.999845	#N/A
XLOC_001627	1550.87	-0.181125	0.197314	-0.91795	0.358645	0.999845	#N/A
XLOC_001628	1175.12	0.0264846	0.266737	0.0992911	0.920907	0.999845	#N/A
XLOC_001629	241.116	-0.386646	0.347041	-1.11412	0.265227	0.999845	#N/A
XLOC_001630	651.275	-0.38511	0.368532	-1.04498	0.296031	0.999845	#N/A
XLOC_001632	3.39612	-0.0779411	0.336024	-0.231951	0.816576	0.999845	galanin receptor type 2-like
XLOC_001633	32.5164	0.0339652	0.203269	0.167095	0.867295	0.999845	#N/A
XLOC_001634	251.035	0.276292	0.35685	0.774254	0.438781	0.999845	#N/A
XLOC_001635	60.6624	0.0517168	0.379472	0.136286	0.891595	0.999845	#N/A
XLOC_001636	761.88	0.208792	0.25404	0.821884	0.411143	0.999845	#N/A
XLOC_001637	20871.5	0.232883	0.161951	1.43798	0.15044	0.999845	---NA---
XLOC_001638	4272.44	0.574604	0.398534	1.44179	0.149361	0.999845	#N/A
XLOC_001639	996.914	0.142564	0.337579	0.422312	0.672797	0.999845	#N/A
XLOC_001640	247.372	-0.304255	0.220261	-1.38134	0.167175	0.999845	#N/A
XLOC_001641	250.884	0.111822	0.356819	0.313384	0.753989	0.999845	#N/A
XLOC_001642	5.48864	0.713402	0.387679	1.84019	0.0657406	0.999845	#N/A
XLOC_001643	50.5581	-0.0986395	0.310267	-0.317918	0.750547	0.999845	#N/A
XLOC_001644	1454.39	-0.577891	0.36249	-1.59422	0.110886	0.999845	#N/A
XLOC_001645	642.448	-0.180223	0.262565	-0.686393	0.492465	0.999845	#N/A
XLOC_001646	45.0923	-0.0545906	0.338515	-0.161265	0.871885	0.999845	#N/A
XLOC_001647	86.4375	-0.543607	0.400346	-1.35784	0.174514	0.999845	#N/A
XLOC_001648	56.5414	-0.290326	0.39719	-0.730949	0.46481	0.999845	#N/A
XLOC_001649	1186.34	-0.284132	0.322819	-0.88016	0.378773	0.999845	#N/A
XLOC_001650	420.712	-0.276031	0.34749	-0.794357	0.426988	0.999845	#N/A
XLOC_001651	3.74401	0.023347	0.342603	0.0681461	0.945669	0.999845	#N/A
XLOC_001652	203.405	-0.0891061	0.349848	-0.2547	0.798955	0.999845	#N/A
XLOC_001653	298.299	-0.291997	0.396823	-0.735836	0.46183	0.999845	#N/A
XLOC_001657	35.0851	0.327682	0.404235	0.810623	0.417582	0.999845	#N/A
XLOC_001658	545.564	-0.0659468	0.360459	-0.182952	0.854835	0.999845	#N/A
XLOC_001659	126.119	-0.290845	0.346055	-0.840459	0.400651	0.999845	#N/A
XLOC_001660	137.221	-0.0321388	0.267034	-0.120355	0.904202	0.999845	#N/A
XLOC_001661	211.154	-0.0350633	0.301228	-0.116401	0.907335	0.999845	#N/A
XLOC_001663	422.065	-0.186817	0.283382	-0.659242	0.509741	0.999845	#N/A
XLOC_001664	147.821	-0.284637	0.287454	-0.990198	0.322077	0.999845	#N/A
XLOC_001665	2041.66	0.0707644	0.313085	0.226023	0.821184	0.999845	#N/A
XLOC_001666	739.411	-0.0966439	0.22788	-0.4241	0.671493	0.999845	#N/A
XLOC_001667	1059.07	0.764373	0.401188	1.90527	0.0567444	0.999845	#N/A
XLOC_001668	1803.01	-0.0921452	0.241025	-0.382305	0.702235	0.999845	PREDICTED: uncharacterized protein LOC105445933
XLOC_001669	5180.7	-0.362883	0.262362	-1.38314	0.166622	0.999845	#N/A
XLOC_001670	205.794	-0.173546	0.373326	-0.464865	0.642028	0.999845	#N/A
XLOC_001672	24.3895	-0.739991	0.4001	-1.84951	0.0643836	0.999845	#N/A
XLOC_001673	435.088	-0.476857	0.317882	-1.50011	0.133586	0.999845	#N/A
XLOC_001679	270.312	-0.358696	0.258041	-1.39007	0.164508	0.999845	#N/A
XLOC_001680	33.9233	0.0644784	0.352913	0.182703	0.855031	0.999845	#N/A
XLOC_001681	12.2695	0.256113	0.404464	0.633216	0.526592	0.999845	---NA---
XLOC_001682	4.75342	0.456406	0.362808	1.25798	0.208399	0.999845	#N/A
XLOC_001683	5.82791	0.294871	0.367516	0.802334	0.42236	0.999845	#N/A
XLOC_001685	3.57021	-0.363709	0.375869	-0.967648	0.33322	0.999845	#N/A
XLOC_001686	17.0111	-0.7246	0.402389	-1.80075	0.071743	0.999845	#N/A
XLOC_001689	4.61492	-0.0794145	0.273181	-0.290703	0.771279	0.999845	#N/A
XLOC_001690	3.50052	-0.0951108	0.368817	-0.257881	0.796499	0.999845	#N/A
XLOC_001694	14.6165	0.524277	0.401302	1.30644	0.191403	0.999845	#N/A
XLOC_001697	3.37689	-0.106476	0.330788	-0.321885	0.74754	0.999845	---NA---
XLOC_001702	1039.6	-0.114112	0.324467	-0.35169	0.72507	0.999845	#N/A
XLOC_001703	137.782	0.155883	0.363462	0.428885	0.668007	0.999845	#N/A
XLOC_001704	331.175	-0.370146	0.353518	-1.04703	0.295084	0.999845	#N/A
XLOC_001706	107.036	0.183684	0.276617	0.664035	0.506668	0.999845	#N/A
XLOC_001707	225.425	0.158787	0.331248	0.479361	0.631682	0.999845	#N/A
XLOC_001708	1174.15	0.141885	0.176423	0.804233	0.421263	0.999845	#N/A
XLOC_001709	18508.4	-0.226672	0.248059	-0.913783	0.360831	0.999845	#N/A
XLOC_001710	80.1868	0.198412	0.352439	0.56297	0.573455	0.999845	---NA---
XLOC_001716	164.654	0.051808	0.338853	0.152893	0.878483	0.999845	#N/A
XLOC_001717	277.145	-0.0923168	0.275827	-0.334691	0.737858	0.999845	#N/A
XLOC_001719	15.5525	0.219853	0.393228	0.559097	0.576096	0.999845	---NA---
XLOC_001720	192.606	-0.235602	0.317437	-0.742201	0.457966	0.999845	PREDICTED: mucin-22-like
XLOC_001722	68.1632	0.6301	0.325378	1.93652	0.0528044	0.999845	#N/A
XLOC_001723	109.382	0.331091	0.344812	0.960208	0.336951	0.999845	orexin receptor type 2
XLOC_001724	434.767	0.411374	0.248041	1.65849	0.0972177	0.999845	#N/A
XLOC_001725	63.4948	0.431949	0.316869	1.36318	0.172827	0.999845	#N/A
XLOC_001726	166.97	0.089771	0.300866	0.298375	0.765417	0.999845	carbohydrate sulfotransferase 11
XLOC_001727	1952.43	-0.137878	0.256657	-0.537208	0.591124	0.999845	#N/A
XLOC_001728	17.3578	0.427869	0.395676	1.08136	0.279536	0.999845	#N/A
XLOC_001734	1738.4	-0.00877435	0.176748	-0.0496433	0.960407	0.999845	#N/A
XLOC_001735	2554.83	0.218191	0.338701	0.6442	0.519446	0.999845	PREDICTED: nucleolin
XLOC_001736	134.419	-0.00315352	0.289177	-0.0109051	0.991299	0.999845	#N/A
XLOC_001737	403.272	0.279621	0.35149	0.795531	0.426305	0.999845	---NA---
XLOC_001738	506.906	-0.0364747	0.305839	-0.119261	0.905069	0.999845	#N/A
XLOC_001740	76.6528	-0.316542	0.353159	-0.896318	0.370083	0.999845	PREDICTED: uncharacterized protein LOC581748
XLOC_001741	17.1761	0.382681	0.393077	0.973552	0.330279	0.999845	---NA---
XLOC_001742	6.21892	0.246205	0.399493	0.616293	0.537701	0.999845	#N/A
XLOC_001743	2424.6	-0.0170731	0.160626	-0.106291	0.915352	0.999845	#N/A
XLOC_001745	679.216	0.128153	0.207377	0.617973	0.536593	0.999845	V-type proton ATPase subunit F
XLOC_001746	11909.8	-0.190214	0.18643	-1.0203	0.307586	0.999845	#N/A
XLOC_001748	5.49975	-0.377865	0.363495	-1.03953	0.298558	0.999845	#N/A
XLOC_001750	4.92592	0.711534	0.382448	1.86047	0.0628188	0.999845	#N/A
XLOC_001753	9.25804	-0.631014	0.349017	-1.80797	0.0706104	0.999845	#N/A
XLOC_001754	8.03733	-0.351406	0.331848	-1.05894	0.289628	0.999845	#N/A
XLOC_001757	500.367	-0.24267	0.280826	-0.864131	0.387516	0.999845	#N/A
XLOC_001758	3.74536	0.118124	0.34464	0.342746	0.73179	0.999845	#N/A
XLOC_001759	114.219	0.260152	0.404099	0.643783	0.519716	0.999845	#N/A
XLOC_001762	16.8857	-0.460601	0.346486	-1.32935	0.183732	0.999845	#N/A
XLOC_001763	2951.92	-0.0201161	0.22005	-0.0914159	0.927162	0.999845	#N/A
XLOC_001764	186.587	0.441164	0.402449	1.0962	0.272993	0.999845	#N/A
XLOC_001765	7.17585	0.444818	0.392871	1.13222	0.25754	0.999845	---NA---
XLOC_001766	503.335	0.164323	0.293433	0.560004	0.575477	0.999845	#N/A
XLOC_001767	1544.63	-0.079435	0.22921	-0.34656	0.728922	0.999845	PREDICTED: uncharacterized protein LOC580601 isoform X4
XLOC_001768	14458.5	0.00312666	0.166445	0.0187849	0.985013	0.999845	#N/A
XLOC_001769	1109.54	0.0313039	0.198101	0.15802	0.874441	0.999845	#N/A
XLOC_001770	231.15	0.122291	0.251626	0.486005	0.626964	0.999845	#N/A
XLOC_001771	59.4066	0.030409	0.289593	0.105006	0.916371	0.999845	#N/A
XLOC_001773	1774.33	-0.0213915	0.269172	-0.0794715	0.936658	0.999845	#N/A
XLOC_001774	13.3851	0.0877085	0.396141	0.221407	0.824775	0.999845	#N/A
XLOC_001775	349.496	-0.120558	0.204236	-0.590288	0.554998	0.999845	#N/A
XLOC_001776	669.368	-0.051976	0.27973	-0.185808	0.852596	0.999845	rho GTPase-activating 18 isoform X1
XLOC_001777	76.5936	0.0783463	0.386347	0.202787	0.839301	0.999845	#N/A
XLOC_001779	1319.77	-0.27585	0.316116	-0.872623	0.382868	0.999845	#N/A
XLOC_001780	13959.9	-0.262979	0.284489	-0.924391	0.355283	0.999845	#N/A
XLOC_001781	20.6063	0.479373	0.403135	1.18911	0.234396	0.999845	#N/A
XLOC_001782	259.644	-0.10162	0.378216	-0.268684	0.788173	0.999845	#N/A
XLOC_001785	23.0227	0.484365	0.379834	1.2752	0.202238	0.999845	#N/A
XLOC_001786	641.726	0.197291	0.307993	0.640569	0.521803	0.999845	#N/A
XLOC_001787	2784.13	0.178467	0.27037	0.660086	0.509199	0.999845	serine threonine- kinase 3 isoform X5
XLOC_001788	5357.72	-0.0111787	0.19932	-0.0560843	0.955275	0.999845	#N/A
XLOC_001789	4256.1	0.0542913	0.21619	0.251128	0.801715	0.999845	#N/A
XLOC_001790	19.3428	0.431574	0.404211	1.06769	0.285658	0.999845	#N/A
XLOC_001791	328.789	0.189903	0.349108	0.543967	0.586464	0.999845	#N/A
XLOC_001793	84.5875	-0.474752	0.343923	-1.3804	0.167463	0.999845	titin-like isoform X2
XLOC_001795	1019.26	-0.126088	0.204109	-0.617745	0.536743	0.999845	#N/A
XLOC_001796	414.659	-0.141141	0.37172	-0.379697	0.704171	0.999845	#N/A
XLOC_001797	20.8567	0.256906	0.386718	0.664325	0.506482	0.999845	#N/A
XLOC_001798	6.91595	0.423803	0.384886	1.10111	0.270847	0.999845	#N/A
XLOC_001799	384.187	-0.561601	0.302239	-1.85814	0.0631492	0.999845	#N/A
XLOC_001801	4.59605	-0.178269	0.299762	-0.594702	0.552043	0.999845	#N/A
XLOC_001802	7.2084	-0.415404	0.363156	-1.14387	0.252677	0.999845	#N/A
XLOC_001803	6.77369	-0.280017	0.400126	-0.699822	0.484038	0.999845	#N/A
XLOC_001804	7.17527	-0.177622	0.378942	-0.468733	0.639261	0.999845	#N/A
XLOC_001805	12.77	-0.198409	0.307015	-0.646251	0.518117	0.999845	#N/A
XLOC_001806	9.26644	-0.182055	0.298462	-0.609978	0.541876	0.999845	#N/A
XLOC_001807	3.17733	-0.140604	0.237805	-0.59126	0.554346	0.999845	#N/A
XLOC_001813	26.9884	0.216034	0.397549	0.543414	0.586845	0.999845	#N/A
XLOC_001814	1189.54	0.0994739	0.204205	0.487127	0.626169	0.999845	#N/A
XLOC_001817	5766.46	-0.0165037	0.260957	-0.0632428	0.949573	0.999845	#N/A
XLOC_001819	118.357	0.130977	0.265644	0.493055	0.621974	0.999845	growth arrest-specific 2 isoform X1
XLOC_001820	152.316	-0.192023	0.280223	-0.685252	0.493185	0.999845	#N/A
XLOC_001821	11.066	-0.497046	0.403159	-1.23288	0.21762	0.999845	#N/A
XLOC_001824	1053.04	0.152773	0.250432	0.610039	0.541836	0.999845	#N/A
XLOC_001825	3.42437	0.0802536	0.37312	0.215088	0.829699	0.999845	ras-related and estrogen-regulated growth inhibitor
XLOC_001827	44.5958	-0.00476106	0.377234	-0.012621	0.98993	0.999845	#N/A
XLOC_001828	12.1146	0.226787	0.404305	0.560931	0.574845	0.999845	aggrecan core -like isoform X2
XLOC_001829	614.779	-0.0374998	0.292345	-0.128272	0.897933	0.999845	synaptotagmin-6-like isoform X1
XLOC_001831	5.55998	0.146174	0.387935	0.376801	0.706321	0.999845	#N/A
XLOC_001832	5399.69	-0.303852	0.251247	-1.20937	0.22652	0.999845	#N/A
XLOC_001833	5982.45	0.16316	0.251101	0.649779	0.515835	0.999845	#N/A
XLOC_001834	302.716	-0.205551	0.266743	-0.770596	0.440946	0.999845	#N/A
XLOC_001835	4551.89	-0.05322	0.221831	-0.239912	0.810398	0.999845	#N/A
XLOC_001836	3.44925	-0.173216	0.375879	-0.460828	0.644922	0.999845	#N/A
XLOC_001837	223.881	0.196664	0.262892	0.748079	0.454413	0.999845	#N/A
XLOC_001838	3479.6	0.133328	0.386732	0.344754	0.730279	0.999845	lysosomal acid lipase cholesteryl ester hydrolase-like
XLOC_001839	286.221	-0.1502	0.265232	-0.566295	0.571194	0.999845	#N/A
XLOC_001840	327.462	0.0539238	0.263594	0.204571	0.837907	0.999845	#N/A
XLOC_001842	827.221	-0.260253	0.345427	-0.753424	0.451195	0.999845	#N/A
XLOC_001843	790.938	-0.313691	0.201844	-1.55412	0.120155	0.999845	#N/A
XLOC_001845	1452.82	-0.325556	0.212533	-1.53179	0.125575	0.999845	#N/A
XLOC_001846	425.95	-0.0312495	0.400936	-0.0779413	0.937875	0.999845	#N/A
XLOC_001847	452.818	-0.00994634	0.287406	-0.0346073	0.972393	0.999845	#N/A
XLOC_001848	336.401	-0.136881	0.212784	-0.643288	0.520037	0.999845	#N/A
XLOC_001849	3.52831	-0.138968	0.290002	-0.479196	0.631799	0.999845	#N/A
XLOC_001850	152.851	-0.0267442	0.298821	-0.0894992	0.928685	0.999845	#N/A
XLOC_001852	4.79624	0.157468	0.35896	0.438679	0.660894	0.999845	---NA---
XLOC_001853	24.0078	-0.378932	0.388629	-0.975048	0.329536	0.999845	---NA---
XLOC_001854	662.192	-0.637153	0.404314	-1.57588	0.115052	0.999845	chitinase-3 1
XLOC_001858	65.6078	0.0129431	0.402575	0.0321508	0.974352	0.999845	#N/A
XLOC_001859	15.5424	-0.163888	0.368219	-0.445082	0.65626	0.999845	#N/A
XLOC_001862	9.28781	-0.776439	0.399625	-1.94292	0.0520262	0.999845	#N/A
XLOC_001863	3.69633	0.380501	0.276027	1.37849	0.168051	0.999845	#N/A
XLOC_001864	3.84878	-0.102799	0.282992	-0.363259	0.716412	0.999845	#N/A
XLOC_001867	421.679	0.123802	0.394401	0.313899	0.753597	0.999845	UDP-glucuronosyltransferase 2B15-like
XLOC_001868	1471.41	-0.0435849	0.210091	-0.207457	0.835653	0.999845	UBASH3A homolog isoform X1
XLOC_001869	160.411	0.0559226	0.311988	0.179246	0.857745	0.999845	potassium voltage-gated channel subfamily H member 2-like
XLOC_001870	467.097	-0.142842	0.279615	-0.510851	0.609456	0.999845	#N/A
XLOC_001874	54.2895	0.301973	0.404075	0.747318	0.454872	0.999845	#N/A
XLOC_001878	155.645	0.0145868	0.276977	0.0526644	0.957999	0.999845	#N/A
XLOC_001880	7.42353	0.000371245	0.37534	0.000989091	0.999211	0.999845	#N/A
XLOC_001882	104.996	0.720351	0.380142	1.89495	0.0580988	0.999845	#N/A
XLOC_001884	68.1124	0.165774	0.35544	0.466389	0.640937	0.999845	#N/A
XLOC_001886	54.7892	-0.127812	0.389446	-0.328189	0.742769	0.999845	solute carrier family 15 member 4
XLOC_001887	167.002	-0.271432	0.271058	-1.00138	0.316644	0.999845	#N/A
XLOC_001888	27.3408	0.0386054	0.350047	0.110286	0.912182	0.999845	#N/A
XLOC_001889	2439.99	-0.164527	0.253144	-0.649933	0.515735	0.999845	#N/A
XLOC_001891	29.0285	0.142941	0.396803	0.360231	0.718675	0.999845	#N/A
XLOC_001892	255.698	0.198174	0.28923	0.685179	0.493231	0.999845	#N/A
XLOC_001893	29.3046	0.456076	0.391935	1.16365	0.244565	0.999845	#N/A
XLOC_001894	6.73583	0.183107	0.362325	0.505366	0.613302	0.999845	#N/A
XLOC_001896	97.5819	0.237396	0.294055	0.80732	0.419482	0.999845	#N/A
XLOC_001897	1482.9	-0.237398	0.193602	-1.22622	0.220116	0.999845	#N/A
XLOC_001898	952.851	0.124901	0.248133	0.503364	0.614708	0.999845	#N/A
XLOC_001899	464.447	-0.685567	0.344378	-1.99074	0.0465093	0.999845	#N/A
XLOC_001900	6.18165	0.329453	0.330677	0.996298	0.319105	0.999845	#N/A
XLOC_001901	21.6762	0.0255117	0.381306	0.066906	0.946657	0.999845	#N/A
XLOC_001902	14.9875	0.00985267	0.404511	0.024357	0.980568	0.999845	#N/A
XLOC_001903	10.8737	0.0933878	0.402685	0.231913	0.816606	0.999845	#N/A
XLOC_001904	246.819	0.184669	0.373796	0.494037	0.62128	0.999845	#N/A
XLOC_001905	5.18698	0.246658	0.39342	0.626959	0.530686	0.999845	#N/A
XLOC_001914	192.189	0.486654	0.323924	1.50237	0.133001	0.999845	#N/A
XLOC_001917	74.1274	0.491986	0.291204	1.68949	0.0911262	0.999845	PREDICTED: uncharacterized protein LOC101882062 isoform X17
XLOC_001920	1719.86	-0.235644	0.207755	-1.13424	0.256693	0.999845	#N/A
XLOC_001921	525.876	0.0746605	0.211404	0.353165	0.723965	0.999845	#N/A
XLOC_001922	368.584	0.190871	0.29698	0.642709	0.520413	0.999845	#N/A
XLOC_001923	43.3442	0.297492	0.340711	0.873151	0.382581	0.999845	#N/A
XLOC_001924	147.081	-0.184447	0.280016	-0.658703	0.510086	0.999845	#N/A
XLOC_001926	882.712	-0.471787	0.355932	-1.3255	0.185007	0.999845	#N/A
XLOC_001927	304.717	0.133594	0.329124	0.405906	0.684811	0.999845	#N/A
XLOC_001928	12.3015	-0.167071	0.34656	-0.482084	0.629746	0.999845	#N/A
XLOC_001929	13.5097	0.569527	0.400064	1.42359	0.154565	0.999845	#N/A
XLOC_001931	4.70994	0.379571	0.298932	1.26976	0.204171	0.999845	#N/A
XLOC_001933	30.3148	0.348285	0.401192	0.868125	0.385326	0.999845	#N/A
XLOC_001934	1768.38	-0.300306	0.310438	-0.967364	0.333362	0.999845	#N/A
XLOC_001935	53.8315	0.0782123	0.38754	0.201817	0.84006	0.999845	#N/A
XLOC_001936	15.6965	-0.698876	0.402902	-1.73461	0.0828105	0.999845	#N/A
XLOC_001938	344.73	-0.68	0.337135	-2.01699	0.0436963	0.999845	#N/A
XLOC_001939	191.701	-0.0791632	0.328214	-0.241194	0.809405	0.999845	#N/A
XLOC_001940	270.037	-0.0685598	0.236213	-0.290245	0.771629	0.999845	#N/A
XLOC_001942	241.662	0.542191	0.32017	1.69344	0.0903708	0.999845	phosphorylase b kinase gamma catalytic skeletal muscle heart isoform isoform X2
XLOC_001943	103.745	-0.371199	0.286653	-1.29494	0.19534	0.999845	#N/A
XLOC_001944	129.375	0.0592588	0.289457	0.204724	0.837788	0.999845	#N/A
XLOC_001945	13.9278	0.212381	0.399942	0.531028	0.595399	0.999845	#N/A
XLOC_001946	3.37869	0.100013	0.363247	0.27533	0.783063	0.999845	#N/A
XLOC_001947	9.1571	-0.0713383	0.404362	-0.176422	0.859962	0.999845	#N/A
XLOC_001949	2317.18	-0.0171972	0.188704	-0.0911334	0.927387	0.999845	#N/A
XLOC_001951	268.602	-0.192382	0.205946	-0.934138	0.350233	0.999845	#N/A
XLOC_001952	1619.7	-0.111147	0.245545	-0.452654	0.650798	0.999845	#N/A
XLOC_001953	112.958	0.00422891	0.248897	0.0169906	0.986444	0.999845	#N/A
XLOC_001954	120.906	-0.0582179	0.340053	-0.171203	0.864064	0.999845	#N/A
XLOC_001956	734.091	-0.649085	0.322105	-2.01513	0.0438905	0.999845	#N/A
XLOC_001958	48.522	-0.470303	0.396735	-1.18543	0.235847	0.999845	#N/A
XLOC_001962	248.907	0.561192	0.292582	1.91807	0.0551026	0.999845	#N/A
XLOC_001963	183.324	-0.0363531	0.24707	-0.147137	0.883024	0.999845	#N/A
XLOC_001964	363.424	0.0419401	0.231458	0.1812	0.856211	0.999845	phosphatase 1E
XLOC_001965	565.682	-0.147877	0.256457	-0.576615	0.5642	0.999845	#N/A
XLOC_001967	207.193	0.295676	0.35877	0.82414	0.40986	0.999845	#N/A
XLOC_001968	20.9346	-0.14753	0.385456	-0.382741	0.701912	0.999845	#N/A
XLOC_001969	97.761	0.622536	0.384907	1.61737	0.105799	0.999845	#N/A
XLOC_001970	5.19604	-0.312173	0.3932	-0.793929	0.427237	0.999845	#N/A
XLOC_001971	10.2115	-0.505192	0.400559	-1.26122	0.20723	0.999845	#N/A
XLOC_001973	4.25466	-0.64401	0.352443	-1.82727	0.0676585	0.999845	#N/A
XLOC_001974	48.0743	0.0922363	0.398503	0.231457	0.81696	0.999845	#N/A
XLOC_001980	957.291	0.0698399	0.265632	0.26292	0.792612	0.999845	#N/A
XLOC_001981	8.74586	-0.583759	0.367708	-1.58756	0.112385	0.999845	#N/A
XLOC_001982	26.3161	0.615449	0.393765	1.56299	0.118056	0.999845	#N/A
XLOC_001983	78.941	-0.0418057	0.404488	-0.103355	0.917681	0.999845	#N/A
XLOC_001984	18.5782	-0.115634	0.4045	-0.285868	0.774979	0.999845	#N/A
XLOC_001985	6118.79	0.436777	0.39258	1.11258	0.265889	0.999845	#N/A
XLOC_001988	118.569	0.423427	0.363207	1.1658	0.243694	0.999845	#N/A
XLOC_001989	2390.52	0.210774	0.189239	1.1138	0.265366	0.999845	kalirin-like isoform X3
XLOC_001990	21.5781	0.137225	0.403755	0.339872	0.733953	0.999845	#N/A
XLOC_001991	110.578	0.456743	0.389514	1.1726	0.240958	0.999845	#N/A
XLOC_001992	32.0134	0.397107	0.397332	0.999433	0.317585	0.999845	#N/A
XLOC_001993	833.303	0.185026	0.184217	1.00439	0.315189	0.999845	sn1-specific diacylglycerol lipase alpha
XLOC_001994	342.062	-0.203353	0.328132	-0.619729	0.535436	0.999845	#N/A
XLOC_001995	63.7716	0.293199	0.383694	0.764148	0.444779	0.999845	#N/A
XLOC_001996	457.537	-0.177624	0.325114	-0.546343	0.58483	0.999845	#N/A
XLOC_001997	808.123	-0.176815	0.233141	-0.758403	0.44821	0.999845	#N/A
XLOC_001998	5.60959	0.195022	0.394432	0.494438	0.620997	0.999845	#N/A
XLOC_001999	129.997	0.200887	0.249855	0.804014	0.421389	0.999845	#N/A
XLOC_002000	263.32	-0.00181671	0.286433	-0.00634255	0.994939	0.999845	#N/A
XLOC_002001	1387.34	-0.0574549	0.300088	-0.19146	0.848165	0.999845	cryptochrome-1 isoform X1
XLOC_002002	4.70495	0.200267	0.372312	0.537902	0.590645	0.999845	#N/A
XLOC_002005	239.923	0.348274	0.318519	1.09342	0.274211	0.999845	#N/A
XLOC_002006	337.096	-0.00866376	0.349712	-0.024774	0.980235	0.999845	#N/A
XLOC_002008	259.471	0.0413767	0.291902	0.141749	0.887278	0.999845	#N/A
XLOC_002010	26.0921	-0.580932	0.389835	-1.4902	0.136172	0.999845	#N/A
XLOC_002011	15.9432	-0.47149	0.401781	-1.1735	0.240595	0.999845	#N/A
XLOC_002012	2117.69	0.0477837	0.180179	0.265201	0.790855	0.999845	#N/A
XLOC_002014	835.502	-0.198335	0.206677	-0.959639	0.337237	0.999845	#N/A
XLOC_002015	1160.58	-0.105488	0.188793	-0.558749	0.576333	0.999845	#N/A
XLOC_002017	359.733	0.179889	0.324013	0.555191	0.578764	0.999845	#N/A
XLOC_002018	70.5483	0.380523	0.294797	1.29079	0.196775	0.999845	#N/A
XLOC_002019	69.8191	0.08087	0.399947	0.202202	0.839759	0.999845	#N/A
XLOC_002021	137.555	-0.0546095	0.267145	-0.204419	0.838026	0.999845	#N/A
XLOC_002022	703.113	0.230971	0.252678	0.914092	0.360669	0.999845	#N/A
XLOC_002023	230.141	-0.0188378	0.293422	-0.0642002	0.948811	0.999845	#N/A
XLOC_002024	58.7267	-0.0133602	0.310383	-0.0430442	0.965666	0.999845	#N/A
XLOC_002025	938.382	-0.23441	0.236597	-0.990757	0.321804	0.999845	#N/A
XLOC_002026	1017.29	0.312732	0.282539	1.10686	0.268354	0.999845	nuclear receptor subfamily 1 group D member 1
XLOC_002027	282.114	0.161075	0.286984	0.561267	0.574616	0.999845	#N/A
XLOC_002028	475.763	-0.224399	0.273275	-0.82115	0.411561	0.999845	#N/A
XLOC_002029	910.707	0.130788	0.185535	0.704924	0.480858	0.999845	#N/A
XLOC_002030	100.554	0.260781	0.300502	0.867818	0.385494	0.999845	#N/A
XLOC_002031	694.59	-0.124099	0.245047	-0.506429	0.612555	0.999845	#N/A
XLOC_002033	129.638	-0.0916964	0.312461	-0.293465	0.769167	0.999845	#N/A
XLOC_002035	4.11717	-0.180678	0.351955	-0.513354	0.607704	0.999845	#N/A
XLOC_002036	55.9641	-0.196602	0.340175	-0.577943	0.563303	0.999845	#N/A
XLOC_002037	27.9217	-0.312787	0.379521	-0.824165	0.409846	0.999845	#N/A
XLOC_002043	12.5762	-0.270379	0.402878	-0.671117	0.502146	0.999845	#N/A
XLOC_002044	8.76863	0.163655	0.356021	0.459679	0.645746	0.999845	#N/A
XLOC_002045	4.27282	0.0288334	0.341619	0.0844021	0.932737	0.999845	#N/A
XLOC_002046	6.0107	-0.00604489	0.395146	-0.0152979	0.987795	0.999845	#N/A
XLOC_002047	13.626	0.454784	0.396778	1.14619	0.251716	0.999845	#N/A
XLOC_002048	6.81685	0.362936	0.357709	1.01461	0.310291	0.999845	#N/A
XLOC_002049	7.62672	0.0221673	0.38012	0.0583165	0.953497	0.999845	#N/A
XLOC_002050	3.5209	-0.0927371	0.273824	-0.338674	0.734855	0.999845	#N/A
XLOC_002051	3.74012	0.182707	0.382126	0.478133	0.632555	0.999845	#N/A
XLOC_002053	130.887	-0.134879	0.289303	-0.466221	0.641057	0.999845	#N/A
XLOC_002054	8.28095	0.663382	0.401972	1.65032	0.0988782	0.999845	#N/A
XLOC_002056	5.73725	-0.238158	0.287895	-0.827241	0.4081	0.999845	#N/A
XLOC_002060	50.7213	0.0909764	0.230856	0.394082	0.69352	0.999845	#N/A
XLOC_002061	3.60696	0.108097	0.366095	0.295271	0.767787	0.999845	#N/A
XLOC_002065	13.5512	0.637102	0.403386	1.57939	0.114248	0.999845	#N/A
XLOC_002066	3.39266	0.505711	0.346953	1.45758	0.144957	0.999845	#N/A
XLOC_002067	4.20476	0.311805	0.378145	0.824566	0.409618	0.999845	#N/A
XLOC_002070	37.1428	0.66401	0.399916	1.66037	0.0968396	0.999845	#N/A
XLOC_002075	21.1454	-0.231234	0.377389	-0.612721	0.540061	0.999845	#N/A
XLOC_002077	464.378	-0.242941	0.246201	-0.98676	0.32376	0.999845	#N/A
XLOC_002078	62.9291	0.570098	0.369452	1.54309	0.122809	0.999845	#N/A
XLOC_002079	12.7033	0.512494	0.397256	1.29008	0.197022	0.999845	#N/A
XLOC_002080	75.961	0.729245	0.377139	1.93363	0.0531591	0.999845	#N/A
XLOC_002081	1413.41	0.432376	0.333542	1.29632	0.194866	0.999845	#N/A
XLOC_002082	452.416	0.205485	0.262447	0.782958	0.433652	0.999845	DNA polymerase alpha catalytic subunit isoform X2
XLOC_002084	8.35395	0.238249	0.402033	0.592611	0.553441	0.999845	#N/A
XLOC_002085	2423.85	-0.0218579	0.290921	-0.0751336	0.940108	0.999845	#N/A
XLOC_002086	236.69	-0.0659857	0.347522	-0.189875	0.849407	0.999845	#N/A
XLOC_002087	32.4543	0.312347	0.379528	0.822988	0.410515	0.999845	#N/A
XLOC_002088	682.276	0.000274832	0.350212	0.000784758	0.999374	0.999845	#N/A
XLOC_002089	112.596	0.141296	0.295873	0.477555	0.632967	0.999845	#N/A
XLOC_002090	7723.76	-0.0481066	0.229001	-0.210071	0.833612	0.999845	#N/A
XLOC_002091	3.94485	0.186234	0.347898	0.53531	0.592435	0.999845	#N/A
XLOC_002095	332.741	0.397516	0.267415	1.48652	0.137143	0.999845	#N/A
XLOC_002096	20.8055	-0.0245162	0.395305	-0.0620185	0.950548	0.999845	DNA polymerase alpha catalytic subunit-like isoform X1
XLOC_002099	4.08462	0.27121	0.377643	0.718166	0.472655	0.999845	#N/A
XLOC_002100	58.3307	-0.0160836	0.404343	-0.0397772	0.968271	0.999845	#N/A
XLOC_002101	763.964	0.0916914	0.294882	0.310942	0.755844	0.999845	#N/A
XLOC_002106	114.373	-0.0324176	0.295728	-0.10962	0.912711	0.999845	#N/A
XLOC_002107	11.5157	-0.160022	0.403651	-0.396437	0.691783	0.999845	#N/A
XLOC_002110	558.37	-0.199038	0.286026	-0.695873	0.486508	0.999845	tumor necrosis factor ligand superfamily member 14
XLOC_002111	2753.85	-0.258501	0.216897	-1.19182	0.233334	0.999845	tumor necrosis factor ligand superfamily member 13B-like
XLOC_002114	665.976	-0.0302124	0.271594	-0.111241	0.911425	0.999845	#N/A
XLOC_002115	31.0945	0.110213	0.393851	0.279835	0.779604	0.999845	#N/A
XLOC_002116	43.3449	0.544699	0.403168	1.35105	0.176681	0.999845	#N/A
XLOC_002117	31.5935	0.39013	0.367636	1.06118	0.288606	0.999845	#N/A
XLOC_002119	47.9301	-0.609244	0.34497	-1.76608	0.0773829	0.999845	#N/A
XLOC_002120	6.76429	-0.212726	0.397778	-0.534787	0.592797	0.999845	#N/A
XLOC_002121	5.14361	-0.438223	0.390049	-1.12351	0.261221	0.999845	#N/A
XLOC_002122	4.19029	-0.134096	0.351275	-0.38174	0.702654	0.999845	#N/A
XLOC_002123	15.7783	-0.181379	0.404143	-0.448799	0.653576	0.999845	#N/A
XLOC_002124	5.37343	-0.228277	0.3985	-0.57284	0.566753	0.999845	#N/A
XLOC_002126	5.09189	0.326754	0.384179	0.850525	0.395033	0.999845	#N/A
XLOC_002127	4.41401	0.527862	0.375485	1.40582	0.159779	0.999845	#N/A
XLOC_002129	3.46242	0.467948	0.369116	1.26775	0.204887	0.999845	#N/A
XLOC_002131	5.85473	-0.163088	0.378907	-0.430416	0.666893	0.999845	#N/A
XLOC_002132	6.12473	0.0512924	0.394303	0.130084	0.8965	0.999845	#N/A
XLOC_002133	10.9006	0.104332	0.356499	0.292657	0.769784	0.999845	#N/A
XLOC_002134	14.8298	-0.0354279	0.401379	-0.0882653	0.929666	0.999845	#N/A
XLOC_002135	3.94387	0.464871	0.376189	1.23574	0.216555	0.999845	#N/A
XLOC_002136	5.71913	0.205267	0.378523	0.542284	0.587623	0.999845	#N/A
XLOC_002141	10.028	0.387048	0.404476	0.956912	0.338611	0.999845	#N/A
XLOC_002142	31.8899	0.561845	0.364717	1.5405	0.12344	0.999845	#N/A
XLOC_002143	7.68592	0.635932	0.402782	1.57885	0.114371	0.999845	#N/A
XLOC_002144	21.5141	0.505389	0.399276	1.26576	0.205598	0.999845	#N/A
XLOC_002145	10.7846	0.0332607	0.403841	0.0823608	0.93436	0.999845	#N/A
XLOC_002146	29.657	-0.353526	0.380467	-0.929189	0.352791	0.999845	#N/A
XLOC_002147	7.50051	-0.423186	0.403294	-1.04932	0.294029	0.999845	#N/A
XLOC_002148	28.9845	0.45287	0.403597	1.12209	0.261826	0.999845	#N/A
XLOC_002149	8.73788	-0.531642	0.30973	-1.71647	0.086076	0.999845	#N/A
XLOC_002150	6.97229	-0.555438	0.327172	-1.69769	0.0895662	0.999845	#N/A
XLOC_002151	3.7262	-0.41083	0.321213	-1.27899	0.200899	0.999845	#N/A
XLOC_002152	5.84613	0.217517	0.303705	0.716211	0.473861	0.999845	#N/A
XLOC_002153	3.32995	0.367848	0.323173	1.13824	0.255021	0.999845	#N/A
XLOC_002154	71.1462	0.526218	0.40449	1.30094	0.193278	0.999845	#N/A
XLOC_002155	111.214	-0.406117	0.383648	-1.05857	0.289797	0.999845	#N/A
XLOC_002157	5.44757	-0.229232	0.357351	-0.641476	0.521213	0.999845	#N/A
XLOC_002158	7.63776	0.231507	0.38859	0.595762	0.551334	0.999845	#N/A
XLOC_002160	18.3918	-0.000342533	0.402423	-0.000851176	0.999321	0.999845	#N/A
XLOC_002161	448.196	0.12857	0.403213	0.318865	0.749829	0.999845	#N/A
XLOC_002162	1090.29	-0.0927455	0.377083	-0.245955	0.805717	0.999845	#N/A
XLOC_002163	46.3703	-0.196545	0.40072	-0.490481	0.623794	0.999845	#N/A
XLOC_002164	346.232	0.332971	0.311964	1.06734	0.285819	0.999845	#N/A
XLOC_002165	3.91633	0.077369	0.371669	0.208166	0.835099	0.999845	#N/A
XLOC_002166	20.8195	0.0303034	0.401206	0.0755309	0.939792	0.999845	#N/A
XLOC_002167	51.2209	0.0876804	0.402386	0.217901	0.827506	0.999845	ankyrin PH and SEC7 domain containing secG-like isoform X1
XLOC_002168	816.161	0.106103	0.266251	0.398506	0.690257	0.999845	#N/A
XLOC_002169	48.3487	0.351535	0.395072	0.8898	0.373573	0.999845	#N/A
XLOC_002171	214.074	0.227071	0.337866	0.672075	0.501536	0.999845	#N/A
XLOC_002173	777.754	0.65534	0.394322	1.66194	0.0965247	0.999845	#N/A
XLOC_002174	6.82144	0.0136153	0.4011	0.0339449	0.972921	0.999845	#N/A
XLOC_002175	15.847	-0.302375	0.395504	-0.764531	0.444551	0.999845	#N/A
XLOC_002176	372.481	-0.0871882	0.241091	-0.361641	0.717621	0.999845	#N/A
XLOC_002179	2050.64	-0.0454611	0.208161	-0.218394	0.827122	0.999845	#N/A
XLOC_002180	140.089	-0.152977	0.398473	-0.383909	0.701046	0.999845	#N/A
XLOC_002181	270.021	-0.034434	0.223978	-0.153738	0.877816	0.999845	#N/A
XLOC_002182	149.481	-0.0909406	0.275586	-0.32999	0.741408	0.999845	#N/A
XLOC_002183	2161.45	-0.245007	0.365784	-0.669814	0.502977	0.999845	#N/A
XLOC_002184	15.5202	0.830844	0.390348	2.12847	0.0332982	0.999845	#N/A
XLOC_002185	962.182	0.230906	0.228633	1.00994	0.312524	0.999845	#N/A
XLOC_002188	288.796	-0.761368	0.362628	-2.09958	0.0357655	0.999845	#N/A
XLOC_002189	145.348	0.240971	0.355871	0.67713	0.498323	0.999845	#N/A
XLOC_002190	700.85	0.243051	0.332606	0.730747	0.464934	0.999845	#N/A
XLOC_002192	267.257	0.0732433	0.376546	0.194514	0.845774	0.999845	#N/A
XLOC_002193	1415.97	-0.0396078	0.211466	-0.187301	0.851424	0.999845	#N/A
XLOC_002195	51.9517	0.0293325	0.346009	0.0847739	0.932441	0.999845	#N/A
XLOC_002198	5923.3	0.158478	0.188059	0.842705	0.399394	0.999845	#N/A
XLOC_002201	176.12	0.0913889	0.284889	0.320788	0.748371	0.999845	#N/A
XLOC_002202	563.786	-0.265179	0.313787	-0.845094	0.398059	0.999845	#N/A
XLOC_002203	13.6671	0.332144	0.403744	0.822658	0.410703	0.999845	doublesex and mab-3 related transcription factor truncated-like
XLOC_002204	609.228	0.189722	0.379719	0.499639	0.617329	0.999845	#N/A
XLOC_002205	648.617	-0.219017	0.248434	-0.881591	0.377998	0.999845	#N/A
XLOC_002206	8.05994	0.469788	0.360031	1.30485	0.191943	0.999845	#N/A
XLOC_002207	56.7627	-0.00914958	0.372921	-0.0245349	0.980426	0.999845	#N/A
XLOC_002208	1006.28	-0.00489432	0.223656	-0.0218833	0.982541	0.999845	#N/A
XLOC_002209	384.954	0.0800698	0.324983	0.246382	0.805387	0.999845	#N/A
XLOC_002214	7.94578	-0.583428	0.385633	-1.51291	0.130303	0.999845	#N/A
XLOC_002217	3.53562	0.0449327	0.338841	0.132607	0.894504	0.999845	#N/A
XLOC_002218	3.95964	-0.0972253	0.338674	-0.287076	0.774054	0.999845	#N/A
XLOC_002219	21.2711	0.492684	0.402007	1.22556	0.220364	0.999845	#N/A
XLOC_002220	36.082	0.286636	0.400636	0.715452	0.47433	0.999845	#N/A
XLOC_002221	216.933	0.645872	0.348195	1.85492	0.0636082	0.999845	#N/A
XLOC_002222	4.58646	-0.0852955	0.295138	-0.289003	0.772579	0.999845	#N/A
XLOC_002224	3.56948	0.218639	0.347077	0.629944	0.528731	0.999845	#N/A
XLOC_002226	252.401	-0.152251	0.376414	-0.404478	0.685861	0.999845	#N/A
XLOC_002227	38.1401	-0.0301301	0.401103	-0.0751181	0.940121	0.999845	#N/A
XLOC_002231	171.722	0.0907006	0.404324	0.224327	0.822503	0.999845	#N/A
XLOC_002233	3.82143	-0.283596	0.262951	-1.07851	0.280804	0.999845	#N/A
XLOC_002235	10.438	-0.165967	0.373393	-0.444485	0.656692	0.999845	#N/A
XLOC_002237	3.64583	-0.127163	0.275398	-0.461743	0.644266	0.999845	#N/A
XLOC_002238	149.337	0.214462	0.292115	0.73417	0.462845	0.999845	#N/A
XLOC_002239	13.3969	-0.0574979	0.403471	-0.142508	0.886679	0.999845	#N/A
XLOC_002242	118.42	-0.112861	0.270486	-0.417254	0.676492	0.999845	#N/A
XLOC_002243	65.0696	-0.0715651	0.354159	-0.202071	0.839862	0.999845	#N/A
XLOC_002244	326.617	0.0561664	0.340802	0.164807	0.869096	0.999845	#N/A
XLOC_002245	81.1911	0.234894	0.288472	0.814268	0.415491	0.999845	#N/A
XLOC_002246	224.911	0.336558	0.346702	0.970741	0.331677	0.999845	#N/A
XLOC_002248	155.161	-0.526711	0.269956	-1.9511	0.0510455	0.999845	#N/A
XLOC_002249	155.054	0.231589	0.376724	0.614746	0.538722	0.999845	#N/A
XLOC_002251	964.631	-0.0602271	0.218544	-0.275583	0.782868	0.999845	RNA-directed DNA polymerase from mobile element jockey-like
XLOC_002253	749.432	-0.0877498	0.309495	-0.283526	0.776774	0.999845	#N/A
XLOC_002254	716.887	-0.0785254	0.211783	-0.370782	0.7108	0.999845	#N/A
XLOC_002255	59.2969	0.19854	0.331264	0.599341	0.548946	0.999845	#N/A
XLOC_002256	103.219	-0.133941	0.354369	-0.37797	0.705453	0.999845	PREDICTED: uncharacterized protein LOC582782
XLOC_002258	62.9934	0.135863	0.167673	0.810284	0.417777	0.999845	#N/A
XLOC_002259	641.241	-0.192164	0.352435	-0.545246	0.585584	0.999845	#N/A
XLOC_002261	198.158	0.39787	0.318814	1.24797	0.212042	0.999845	#N/A
XLOC_002262	334.811	-0.132561	0.227757	-0.58203	0.560547	0.999845	#N/A
XLOC_002264	141.204	-0.514262	0.332961	-1.54451	0.122465	0.999845	#N/A
XLOC_002265	153.773	0.475716	0.296725	1.60322	0.108887	0.999845	alpha-actinin-1 isoform X2
XLOC_002267	1562.26	-0.142696	0.309131	-0.461603	0.644366	0.999845	muscarinic acetylcholine receptor M1-like
XLOC_002268	1667.17	-0.174826	0.225821	-0.774179	0.438825	0.999845	#N/A
XLOC_002269	87.504	-0.0170495	0.388556	-0.0438793	0.965001	0.999845	#N/A
XLOC_002270	59.3975	0.225613	0.360976	0.625009	0.531965	0.999845	#N/A
[truncated: 28,730 more rows]

## Sheet: S1c. TFall vs. STall
ID	baseMean	log2FoldChange	lfcSE	stat	pvalue	padj	annotation
XLOC_026314	509.22	-5.60509	0.341681	-16.4045	1.78e-60	3.54e-56	leucine-rich repeat-containing 31 isoform X1
XLOC_029194	767.966	4.70403	0.388839	12.0976	1.09e-33	1.08e-29	---NA---
XLOC_015106	36.3985	2.96241	0.38495	7.69557	1.41e-14	9.34e-11	dipeptidyl peptidase 2-like
XLOC_019938	58.7131	-2.95101	0.38755	-7.61453	2.65e-14	1.32e-10	unnamed protein product
XLOC_021966	151.171	1.96077	0.343051	5.71567	1.09e-08	4.35e-05	---NA---
XLOC_016271	29.8586	2.26809	0.400096	5.66887	1.44e-08	4.77e-05	UDP-D-xylose:L-fucose alpha-1,3-D-xylosyltransferase 2 isoform X2
XLOC_026244	26.6007	-2.18064	0.402772	-5.41408	6.16e-08	0.000175103	---NA---
XLOC_029762	238.74	1.94556	0.360991	5.38951	7.07e-08	0.00017571	MAM and LDL-receptor class A domain-containing 2
XLOC_015404	234.786	-1.85756	0.360199	-5.15704	2.51e-07	0.000554618	---NA---
XLOC_022081	16.699	-2.03277	0.401842	-5.05862	4.22e-07	0.000840198	---NA---
XLOC_006854	41.7216	1.78862	0.367677	4.86465	1.15e-06	0.00206767	PREDICTED: uncharacterized protein LOC100893037
XLOC_018862	289.357	-1.71693	0.354152	-4.84801	1.25e-06	0.00206767	kinesin-related 4-like isoform X2
XLOC_015923	17.8665	1.93942	0.404074	4.79967	1.59e-06	0.00243232	---NA---
XLOC_029198	866.786	-1.7632	0.37308	-4.72606	2.29e-06	0.0032533	hypothetical protein MAM_08378
XLOC_021630	1141.77	-1.15032	0.247467	-4.64839	3.35e-06	0.00443727	transmembrane adipocyte-associated 1 homolog
XLOC_024396	1632.37	-1.70383	0.370194	-4.60254	4.17e-06	0.00519007	U-editing enzyme APOBEC-1- partial
XLOC_012635	1904.87	-1.84197	0.403638	-4.56342	5.03e-06	0.00584608	hypothetical protein BRAFLDRAFT_208336
XLOC_018318	80.0925	-1.70612	0.375665	-4.5416	5.58e-06	0.00584608	transforming isoform X1
XLOC_023008	232.242	-1.83313	0.402851	-4.5504	5.35e-06	0.00584608	HEG homolog 1
XLOC_026039	783.819	1.78278	0.401858	4.43634	9.15e-06	0.00896233	deleted in malignant brain tumors 1 - partial
XLOC_026245	44.4569	-1.51507	0.342066	-4.42917	9.46e-06	0.00896233	---NA---
XLOC_021753	144.502	1.49616	0.339008	4.41334	1.02e-05	0.00920554	multidrug and toxin extrusion 1
XLOC_001957	1247.3	-1.2619	0.298137	-4.23263	2.31e-05	0.0197174	matrix metallo ase 16 precursor
XLOC_027264	966.541	-1.1261	0.266468	-4.22603	2.38e-05	0.0197174	---NA---
XLOC_030461	37.2216	1.43487	0.343015	4.1831	2.88e-05	0.0228851	---NA---
XLOC_004385	857.481	1.56055	0.374995	4.16152	3.16e-05	0.0232955	hypothetical protein BRAFLDRAFT_88602
XLOC_022719	11.5227	1.64489	0.39458	4.16872	3.06e-05	0.0232955	---NA---
XLOC_019867	169.001	-1.18811	0.287251	-4.13615	3.53e-05	0.025096	inter-alpha-trypsin inhibitor heavy chain H3
XLOC_017471	205.699	-1.31495	0.324659	-4.05024	5.12e-05	0.0351031	cytochrome P450 2E1 precursor isoform B
XLOC_027121	229.022	1.26485	0.316778	3.99286	6.53e-05	0.0432946	E3 ubiquitin- ligase MIB2 isoform X1
XLOC_030433	326.561	-1.5395	0.38973	-3.95016	7.81e-05	0.0501239	#N/A
XLOC_005957	108.879	1.19073	0.302033	3.94238	8.07e-05	0.0501615	prokineticin receptor 2-like
XLOC_001508	135.771	1.56263	0.39771	3.92907	8.53e-05	0.0514135	hypothetical protein BRAFLDRAFT_120106
XLOC_015656	1107.86	-0.906769	0.232381	-3.90207	9.54e-05	0.055189	Snurportin- partial
XLOC_022117	29.9533	1.45913	0.374352	3.89776	9.71e-05	0.055189	---NA---
XLOC_013741	38.6422	-1.5662	0.404433	-3.87258	0.000107688	0.0586886	---NA---
XLOC_018121	737.984	-1.06554	0.275381	-3.86932	0.000109141	0.0586886	#N/A
XLOC_011168	31.3888	-1.55573	0.404372	-3.84729	0.000119432	0.0609288	#N/A
XLOC_025121	386.703	-1.36383	0.354118	-3.85133	0.000117479	0.0609288	probable ATP-dependent RNA helicase DHX40
XLOC_021974	45.9485	-1.35787	0.353976	-3.83605	0.00012503	0.06219	PREDICTED: uncharacterized protein LOC105442707
XLOC_025697	50.4483	1.43304	0.378673	3.78437	0.000154101	0.0747803	---NA---
XLOC_022882	10.5316	-1.45919	0.386687	-3.77358	0.000160924	0.0762321	---NA---
XLOC_004678	258.924	-1.24797	0.333036	-3.74725	0.000178787	0.0827242	---NA---
XLOC_000099	15.6105	-1.49754	0.401784	-3.72722	0.0001936	0.0875425	#N/A
XLOC_007201	277.777	-1.03045	0.279762	-3.6833	0.000230237	0.0995826	complement C1q and tumor necrosis factor-related 9A
XLOC_026255	32.1086	-1.47738	0.400953	-3.68467	0.000228996	0.0995826	---NA---
XLOC_004001	368.182	1.46232	0.404331	3.61663	0.000298458	0.119383	PREDICTED: uncharacterized protein LOC100889523 isoform X2
XLOC_018097	995.586	1.46194	0.403771	3.62071	0.000293791	0.119383	---NA---
XLOC_023893	50.5611	1.21344	0.334235	3.6305	0.000282874	0.119383	---NA---
XLOC_027240	3620.58	1.25411	0.346891	3.61528	0.000300019	0.119383	#N/A
XLOC_011962	315.376	-1.44962	0.403503	-3.59258	0.000327414	0.125274	Transposon TX1 uncharacterized 149 kDa
XLOC_024186	850.267	-1.36036	0.378498	-3.5941	0.000325514	0.125274	tumor necrosis factor receptor superfamily member 1B
XLOC_011747	261.869	-0.949738	0.265377	-3.57883	0.000345139	0.129564	type I iodothyronine deiodinase-like
XLOC_016983	8832.75	-1.35576	0.379953	-3.56823	0.000359399	0.130011	---NA---
XLOC_023195	37.8257	1.42438	0.398767	3.57196	0.000354316	0.130011	#N/A
XLOC_008974	80.4647	-1.40956	0.395966	-3.5598	0.000371141	0.131861	#N/A
XLOC_012612	188.954	-1.37841	0.387772	-3.5547	0.000378411	0.132086	polyketide synthase 2
XLOC_011252	372.165	-0.983811	0.278762	-3.52922	0.000416786	0.139445	PREDICTED: uncharacterized protein LOC100892349
XLOC_012580	19.989	1.41865	0.402242	3.52686	0.000420521	0.139445	---NA---
XLOC_028141	207.221	-1.35843	0.384586	-3.5322	0.000412122	0.139445	PREDICTED: uncharacterized protein LOC588928
XLOC_002977	15.0766	-1.40669	0.400334	-3.51379	0.000441762	0.144087	---NA---
XLOC_026254	742.707	-0.903456	0.258654	-3.49292	0.000477774	0.153319	aryl sulfotransferase
XLOC_023706	655.738	-1.27634	0.368973	-3.45917	0.000541834	0.171116	#N/A
XLOC_030045	144.572	-1.39103	0.402691	-3.45434	0.000551637	0.17149	---NA---
XLOC_005620	9.81273	-1.35793	0.395358	-3.43469	0.000593238	0.173574	#N/A
XLOC_018280	381.051	1.38226	0.401927	3.43909	0.00058368	0.173574	PREDICTED: uncharacterized protein LOC105347521 isoform X1
XLOC_026185	45.4505	-1.38178	0.400934	-3.4464	0.000568115	0.173574	ST8 alpha-N-acetyl-neuraminide alpha-2,8-sialyltransferase 4
XLOC_026441	1737.6	-1.22253	0.355648	-3.43749	0.000587131	0.173574	#N/A
XLOC_000487	243.715	-1.21569	0.356736	-3.40782	0.000654846	0.183504	cell number regulator 10-like
XLOC_008147	367.109	-1.36408	0.399393	-3.41538	0.00063692	0.183504	#N/A
XLOC_008995	331.105	-1.1633	0.341099	-3.41044	0.000648574	0.183504	#N/A
XLOC_028903	288.448	-1.31935	0.388205	-3.3986	0.000677327	0.187168	hypothetical protein BRAFLDRAFT_125012
XLOC_002052	543.063	-1.24191	0.3684	-3.37108	0.000748733	0.202399	#N/A
XLOC_007129	909.351	-0.817401	0.242581	-3.36959	0.000752792	0.202399	#N/A
XLOC_010100	3224.31	-0.96355	0.288185	-3.34352	0.00082724	0.217124	---NA---
XLOC_018276	415.85	1.11489	0.33352	3.3428	0.000829383	0.217124	transmembrane 19
XLOC_021779	778.56	-1.22167	0.366088	-3.33709	0.000846605	0.218754	PREDICTED: uncharacterized protein LOC102809432, partial
XLOC_000802	46.5514	-1.34759	0.404507	-3.33143	0.000864001	0.220387	---NA---
XLOC_028744	39.0433	1.12563	0.338304	3.32727	0.000877018	0.220875	methyltransferase 6
XLOC_015368	21.7298	-1.33739	0.402829	-3.32001	0.000900148	0.223867	monocarboxylate transporter 12
XLOC_010795	14.5877	-1.33647	0.403011	-3.3162	0.000912499	0.224137	---NA---
XLOC_008997	473.138	-1.2767	0.385472	-3.31204	0.000926168	0.22472	#N/A
XLOC_026434	1331.59	-1.23043	0.372925	-3.29941	0.000968877	0.23225	#N/A
XLOC_030593	56.0972	-1.32079	0.401163	-3.29239	0.000993391	0.235292	#N/A
XLOC_024444	12.3593	-1.31922	0.402037	-3.28133	0.00103319	0.240187	---NA---
XLOC_030221	343.879	0.695328	0.211993	3.27996	0.0010382	0.240187	PREDICTED: caltractin
XLOC_026445	198.825	1.14203	0.349847	3.26437	0.00109708	0.248039	transposon Ty3-I Gag-Pol poly
XLOC_029910	70.5052	1.31453	0.402477	3.2661	0.00109038	0.248039	---NA---
XLOC_002172	186.701	1.20199	0.368846	3.25877	0.00111896	0.250143	endoplasmic reticulum metallopeptidase 1
XLOC_025138	1469.17	-0.636394	0.196318	-3.24165	0.00118841	0.262718	nicastrin isoform X2
XLOC_023462	17.9309	1.27141	0.393377	3.23205	0.00122906	0.268718	RNA-directed DNA polymerase from mobile element jockey-like
XLOC_001925	559.449	-0.851362	0.263935	-3.22565	0.00125689	0.270505	#N/A
XLOC_019667	237.151	1.2332	0.382877	3.22087	0.00127802	0.270505	#N/A
XLOC_028687	101.952	-0.9241	0.286861	-3.22142	0.00127558	0.270505	#N/A
XLOC_017295	18.5798	-1.2937	0.404499	-3.19827	0.00138256	0.289551	transmembrane 136-like
XLOC_028026	10.2599	-1.28694	0.403535	-3.18917	0.00142684	0.295713	---NA---
XLOC_021694	72.9661	-1.24054	0.389679	-3.18351	0.00145503	0.298446	---NA---
XLOC_002294	11.3254	-1.17272	0.369849	-3.17081	0.00152012	0.304634	#N/A
XLOC_023698	124.951	-1.24395	0.392406	-3.17007	0.00152404	0.304634	#N/A
XLOC_024412	123.691	-1.15501	0.364505	-3.16872	0.00153113	0.304634	tripartite motif-containing 2-like
XLOC_004567	57.7998	1.2384	0.39172	3.16145	0.00156986	0.309246	---NA---
XLOC_007945	22.0288	-1.27228	0.403511	-3.15301	0.00161594	0.313626	---NA---
XLOC_026444	1303.89	-1.12238	0.356126	-3.15163	0.00162362	0.313626	#N/A
XLOC_000459	102.192	-1.14426	0.363604	-3.14701	0.00164949	0.313859	#N/A
XLOC_011251	67.5881	-1.22351	0.390271	-3.13503	0.00171836	0.313859	#N/A
XLOC_015302	404.184	1.26758	0.403157	3.14415	0.00166571	0.313859	---NA---
XLOC_019362	289.071	0.98259	0.31371	3.13216	0.00173525	0.313859	methenyltetrahydrofolate synthase domain-containing -like
XLOC_021998	187.473	1.26153	0.402627	3.13324	0.0017289	0.313859	#N/A
XLOC_023489	76.7706	0.934871	0.29795	3.13767	0.00170294	0.313859	PREDICTED: uncharacterized protein LOC102810221
XLOC_026443	2243.73	-1.12895	0.360424	-3.13228	0.00173452	0.313859	#N/A
XLOC_017379	10.7303	-1.22277	0.391089	-3.12657	0.00176858	0.317005	---NA---
XLOC_026436	57.2016	-1.26066	0.404097	-3.11969	0.00181042	0.321609	#N/A
XLOC_022755	18.3419	-1.22365	0.392811	-3.11512	0.0018387	0.323742	#N/A
XLOC_008996	178.366	-1.19675	0.38541	-3.10513	0.00190198	0.329059	#N/A
XLOC_023290	158.627	-1.24744	0.401701	-3.1054	0.0019002	0.329059	#N/A
XLOC_015795	3014.06	-1.15808	0.373915	-3.09717	0.00195375	0.332237	---NA---
XLOC_029274	1455.76	-0.97327	0.314125	-3.09835	0.00194603	0.332237	hypothetical protein BRAFLDRAFT_85715
XLOC_020124	837.066	-0.806667	0.260684	-3.09442	0.00197197	0.332495	aortic smooth muscle-like isoform 1
XLOC_023454	14.8986	1.22734	0.397562	3.08716	0.00202078	0.335534	---NA---
XLOC_029184	58.1286	-1.2059	0.390674	-3.08673	0.00202372	0.335534	---NA---
XLOC_002194	22.543	-1.2409	0.403944	-3.07197	0.0021265	0.349196	catechol O-methyltransferase
XLOC_006051	34.2466	-1.23344	0.402039	-3.06795	0.0021553	0.349196	#N/A
XLOC_023457	5.9293	1.17099	0.381743	3.06747	0.00215878	0.349196	PREDICTED: uncharacterized protein LOC763238
XLOC_028545	363.279	0.655954	0.214032	3.06475	0.00217848	0.349541	beta-1,3-N-acetylglucosaminyltransferase lunatic fringe
XLOC_013754	693.019	-1.05696	0.345469	-3.0595	0.00221707	0.352886	sterile alpha motif domain-containing 9-like
XLOC_012613	119.385	-1.22132	0.401168	-3.04441	0.00233138	0.36457	beta-ketoacyl synthase
XLOC_017846	40.6323	-1.20525	0.396126	-3.0426	0.00234544	0.36457	---NA---
XLOC_022374	382.737	1.11115	0.365187	3.0427	0.00234467	0.36457	progestin and adipoQ receptor family member 3-like
XLOC_005765	1191.7	-0.593456	0.195275	-3.03908	0.00237304	0.366001	DNA-directed RNA polymerases and III subunit RPABC5
XLOC_010238	19.8467	-1.2148	0.400915	-3.03006	0.00244505	0.371349	---NA---
XLOC_019520	183.946	-0.933259	0.307846	-3.03158	0.00243279	0.371349	matrix metallo ase 1 precursor
XLOC_009593	122.296	-0.786208	0.260342	-3.01991	0.00252853	0.381118	#N/A
XLOC_004568	46.4646	1.15766	0.384478	3.01098	0.00260408	0.383443	---NA---
XLOC_005711	411.337	0.683572	0.22694	3.01213	0.0025942	0.383443	TPR repeat-containing DDB_G0287407
XLOC_008675	98.6052	-0.7982	0.264766	-3.01474	0.00257204	0.383443	steroid 17-alpha-hydroxylase 17,20 lyase
XLOC_014653	205.775	0.796713	0.264776	3.00901	0.00262104	0.383443	ectonucleotide pyrophosphatase phosphodiesterase family member 7
XLOC_013026	157.725	-1.15588	0.385535	-2.99812	0.00271655	0.394514	#N/A
XLOC_011617	736.39	-1.15301	0.385232	-2.99303	0.0027622	0.396952	---NA---
XLOC_017214	2459.89	-0.942892	0.315157	-2.99182	0.00277324	0.396952	EGF-like domain-containing comC isoform X2
XLOC_026366	54.9188	1.00902	0.337959	2.98562	0.00283001	0.402186	cytochrome P450 3A24
XLOC_011537	18.483	-1.18877	0.39902	-2.97923	0.00288972	0.402341	---NA---
XLOC_013510	36.4759	-1.19804	0.402247	-2.97836	0.00289799	0.402341	#N/A
XLOC_022480	1046.4	-0.753359	0.25307	-2.97688	0.002912	0.402341	#N/A
XLOC_025558	44.2349	-1.18936	0.398869	-2.98182	0.00286537	0.402341	#N/A
XLOC_004416	11.2318	-1.09631	0.368647	-2.97387	0.00294066	0.403499	---NA---
XLOC_014931	625.145	-1.0854	0.366158	-2.9643	0.00303372	0.410604	glutathione S-transferase-like
XLOC_029278	313.92	-0.87969	0.296698	-2.96494	0.00302745	0.410604	---NA---
XLOC_022987	63.7923	-1.15782	0.391007	-2.96112	0.00306518	0.41206	---NA---
XLOC_012740	40.5995	1.19676	0.40452	2.95846	0.00309179	0.412848	---NA---
XLOC_017938	146.339	-1.12064	0.379477	-2.95311	0.00314592	0.417275	alpha-1D adrenergic receptor-like
XLOC_005074	10.6448	1.19178	0.404076	2.94939	0.00318397	0.419525	#N/A
XLOC_008062	146.904	0.750839	0.255292	2.9411	0.0032705	0.422759	---NA---
XLOC_012823	116.74	1.00893	0.343065	2.94093	0.00327226	0.422759	#N/A
XLOC_018865	7.54769	1.15316	0.392061	2.94129	0.00326849	0.422759	Carboxylesterase 5A
XLOC_000638	56939.4	0.659124	0.224769	2.93246	0.00336293	0.426171	secretagogin-like protein
XLOC_011945	104.985	-1.171	0.398842	-2.936	0.00332473	0.426171	hypothetical protein BRAFLDRAFT_90216
XLOC_019906	18.8336	1.07927	0.367928	2.93336	0.00335315	0.426171	---NA---
XLOC_021498	167.863	-1.16575	0.397839	-2.9302	0.00338741	0.426556	#N/A
XLOC_023892	12.5954	1.18124	0.404221	2.92226	0.00347498	0.434831	---NA---
XLOC_018053	116.869	0.840156	0.287995	2.91726	0.00353123	0.439108	iodotyrosine deiodinase partial
XLOC_000587	1163.17	-1.14967	0.394725	-2.91258	0.00358451	0.442965	---NA---
XLOC_013899	274.68	-0.998601	0.344978	-2.89468	0.00379542	0.462404	#N/A
XLOC_023699	1302.01	-1.02623	0.354391	-2.89576	0.00378245	0.462404	#N/A
XLOC_030354	5.55237	-1.08412	0.374694	-2.89335	0.00381154	0.462404	---NA---
XLOC_000906	21.5006	-1.10603	0.382681	-2.89022	0.00384968	0.464202	---NA---
XLOC_004814	23.077	-1.15224	0.399459	-2.88449	0.00392045	0.469887	#N/A
XLOC_002712	625.696	-0.877804	0.306047	-2.8682	0.00412817	0.472035	#N/A
XLOC_003753	997.19	-1.00301	0.34881	-2.87552	0.00403369	0.472035	#N/A
XLOC_003814	259.753	-0.825265	0.287574	-2.86975	0.00410799	0.472035	cathepsin B-like
XLOC_006113	2436.94	-0.962927	0.334523	-2.87851	0.00399563	0.472035	PREDICTED: mucin-5AC
XLOC_014007	501.611	-0.601256	0.209578	-2.86889	0.00411916	0.472035	---NA---
XLOC_024927	59.7093	1.06784	0.371927	2.8711	0.00409047	0.472035	---NA---
XLOC_025262	95.3774	1.11083	0.387116	2.86949	0.0041113	0.472035	---NA---
XLOC_027255	1339.88	-1.15726	0.402295	-2.87664	0.00401929	0.472035	hypothetical protein M514_12318
XLOC_016163	80.4426	0.903629	0.315591	2.8633	0.00419258	0.473952	trans-1,2-dihydrobenzene-1,2-diol dehydrogenase
XLOC_017562	18.7865	-1.14757	0.400679	-2.86408	0.00418228	0.473952	#N/A
XLOC_007033	635.877	-0.762944	0.267518	-2.85193	0.00434541	0.482996	potassium channel subfamily K member 16 isoform X1
XLOC_009169	123.903	0.721694	0.252909	2.85358	0.00432301	0.482996	#N/A
XLOC_016872	419.73	0.738404	0.258788	2.85332	0.00432654	0.482996	#N/A
XLOC_016895	351.261	-0.809818	0.284297	-2.84849	0.00439267	0.485537	#N/A
XLOC_013936	18.5549	1.13096	0.397352	2.84623	0.00442398	0.486296	---NA---
XLOC_028719	44.1821	1.03159	0.362918	2.84249	0.0044763	0.489344	#N/A
XLOC_023480	78.058	1.0798	0.380367	2.83883	0.00452791	0.49228	subtilisin partial
XLOC_020835	243.761	0.68232	0.24054	2.83662	0.00455945	0.493015	ATP-binding cassette sub-family G member 2-like
XLOC_003276	1032.32	-1.03999	0.367864	-2.8271	0.0046972	0.494473	E3 ubiquitin- ligase BRE1-like 2-like
XLOC_004170	47.6349	1.11383	0.393579	2.83001	0.00465466	0.494473	#N/A
XLOC_010987	91.9361	-1.14473	0.404046	-2.83317	0.00460882	0.494473	---NA---
XLOC_023697	3834.03	-1.02163	0.361096	-2.82924	0.00466581	0.494473	#N/A
XLOC_024443	11.3178	-1.14323	0.404368	-2.82719	0.00469585	0.494473	---NA---
XLOC_000428	35.7116	-1.10038	0.390476	-2.81805	0.00483169	0.505954	#N/A
XLOC_008368	1816.93	0.539537	0.19199	2.81024	0.00495047	0.515679	#N/A
XLOC_012291	37.1686	-1.10922	0.394965	-2.80841	0.0049787	0.515918	#N/A
XLOC_018484	21.0546	-1.12767	0.402502	-2.80166	0.00508402	0.524102	---NA---
XLOC_019459	63.2809	-1.06957	0.382761	-2.79436	0.00520024	0.53332	#N/A
XLOC_015203	12533.9	-0.483727	0.173822	-2.78289	0.00538767	0.535966	Rps16 partial
XLOC_017694	77.0213	1.00471	0.360812	2.78459	0.00535952	0.535966	---NA---
XLOC_019721	5535.46	-1.1037	0.396384	-2.78443	0.00536218	0.535966	#N/A
XLOC_021654	581.343	-0.881676	0.31632	-2.78729	0.00531508	0.535966	minichromosome maintenance 2
XLOC_025820	32.0167	1.03056	0.369518	2.78893	0.00528827	0.535966	---NA---
XLOC_028240	484.077	-1.03307	0.370363	-2.78934	0.0052816	0.535966	AP-4 complex subunit beta-1-like
XLOC_013579	289.539	-0.683885	0.246168	-2.77812	0.00546746	0.541197	PREDICTED: uncharacterized protein LOC100889490 isoform X2
XLOC_009602	86.1941	-0.952209	0.344207	-2.76639	0.00566811	0.558281	---NA---
XLOC_024397	249.693	0.960805	0.348091	2.76021	0.00577641	0.566145	hypothetical protein BRAFLDRAFT_117276
XLOC_009462	84.5015	-0.935437	0.339149	-2.75819	0.00581222	0.566863	---NA---
XLOC_025367	182.596	1.11283	0.404359	2.75208	0.00592179	0.574732	cap-specific mRNA (nucleoside-2 -O-)-methyltransferase 1 isoform X2
XLOC_000198	89.702	0.863983	0.315341	2.73984	0.00614695	0.592691	#N/A
XLOC_011302	18.8949	1.0379	0.379625	2.734	0.00625703	0.592691	---NA---
XLOC_013169	220.925	1.10479	0.404167	2.73349	0.00626666	0.592691	#N/A
XLOC_013802	150.683	1.1002	0.402845	2.73108	0.00631269	0.592691	deleted in malignant brain tumors 1 - partial
XLOC_018746	20.7244	1.10086	0.402864	2.73258	0.00628409	0.592691	---NA---
XLOC_020021	131.058	0.950749	0.34814	2.73094	0.00631536	0.592691	#N/A
XLOC_026233	17.7552	1.10332	0.403406	2.735	0.00623798	0.592691	---NA---
XLOC_027342	42.7608	-1.08956	0.399328	-2.72847	0.00636283	0.594342	#N/A
XLOC_018274	1175.35	0.85932	0.317293	2.70828	0.00676324	0.62605	isoform A
XLOC_029651	619.127	1.00772	0.372103	2.70819	0.00676521	0.62605	#N/A
XLOC_026586	250.667	-0.848775	0.313785	-2.70496	0.00683127	0.629236	---NA---
XLOC_019128	24.8904	-1.08654	0.402941	-2.69653	0.00700659	0.636544	---NA---
XLOC_026446	545.822	0.860496	0.319043	2.69712	0.00699429	0.636544	gypsy retrotransposon integrase 1
XLOC_029087	126.565	1.06204	0.393578	2.69842	0.00696692	0.636544	tetratricopeptide repeat 22-like
XLOC_005715	295.03	-0.856124	0.317952	-2.69262	0.00708927	0.641128	#N/A
XLOC_002371	66.3585	-0.958402	0.357258	-2.68266	0.00730394	0.648146	---NA---
XLOC_002814	658.044	-0.494647	0.184074	-2.68722	0.00720504	0.648146	latrophilin-3-like isoform X3
XLOC_010871	105.644	-1.06211	0.396023	-2.68195	0.00731938	0.648146	RNA-directed DNA polymerase from mobile element jockey-like
XLOC_012728	80.6709	1.05812	0.394603	2.68148	0.00732975	0.648146	#N/A
XLOC_028440	280.787	0.752009	0.280121	2.68458	0.00726201	0.648146	phosphatase 1L
XLOC_023345	222.372	0.72572	0.270973	2.6782	0.00740181	0.651622	vasopressin oxytocin-type precursor
XLOC_026761	9.52124	0.984454	0.36799	2.67522	0.00746801	0.654553	---NA---
XLOC_005787	324.168	-1.00396	0.375605	-2.67292	0.00751936	0.656163	#N/A
XLOC_010156	914.34	-0.796659	0.298389	-2.66986	0.00758818	0.659277	#N/A
XLOC_017563	5.36092	0.982953	0.368504	2.66741	0.00764377	0.661219	---NA---
XLOC_008117	138.365	0.906938	0.34038	2.66449	0.00771056	0.66347	#N/A
XLOC_008151	54.131	-0.979331	0.367705	-2.66336	0.00773648	0.66347	#N/A
XLOC_019413	4229.94	-0.824272	0.309697	-2.66154	0.00777831	0.664194	#N/A
XLOC_005909	723.904	0.608759	0.229289	2.65499	0.00793105	0.664618	peroxisomal NADH pyrophosphatase NUDT12 isoform X3
XLOC_009159	14.1726	1.05064	0.395544	2.65619	0.00790281	0.664618	hypothetical protein BRAFLDRAFT_66878
XLOC_016068	33.2913	0.933877	0.351596	2.65611	0.00790481	0.664618	---NA---
XLOC_019907	8.46147	1.00296	0.377717	2.65532	0.0079233	0.664618	---NA---
XLOC_026601	93.647	-0.819524	0.308768	-2.65417	0.00795029	0.664618	#N/A
XLOC_011509	7.26916	0.927925	0.351285	2.64152	0.00825355	0.687082	---NA---
XLOC_022756	327.514	-0.978246	0.373017	-2.62252	0.00872813	0.723562	#N/A
XLOC_027728	8.51408	1.05653	0.40368	2.61725	0.00886413	0.731788	#N/A
XLOC_000892	136.261	-0.617027	0.236596	-2.60793	0.00910903	0.745816	#N/A
XLOC_010793	6.22129	-0.992816	0.380636	-2.60831	0.00909902	0.745816	#N/A
XLOC_021797	498.793	0.842802	0.323746	2.60328	0.00923371	0.752925	centrosomal of 112 kDa isoform X1
XLOC_012637	39.6019	-0.954998	0.367791	-2.59658	0.00941577	0.764637	---NA---
XLOC_010602	653.714	0.731765	0.281996	2.59495	0.00946038	0.765137	#N/A
XLOC_026301	225.612	-0.870919	0.336249	-2.5901	0.00959472	0.769744	---NA---
XLOC_029763	4234	0.737762	0.284833	2.59015	0.00959331	0.769744	LRR and PYD domains-containing 12-like
XLOC_006164	61.3744	-0.806017	0.312206	-2.58168	0.00983196	0.7718	---NA---
XLOC_013174	80.4675	-1.04389	0.404443	-2.58105	0.0098501	0.7718	E3 ubiquitin- ligase MIB2-like isoform X1
XLOC_020534	9.54094	-0.972303	0.376115	-2.58512	0.00973448	0.7718	#N/A
XLOC_022434	23.9188	-1.04561	0.404446	-2.58529	0.0097296	0.7718	#N/A
XLOC_022511	6755.97	0.645077	0.249778	2.58261	0.00980568	0.7718	#N/A
XLOC_028426	50.3824	-0.839847	0.325403	-2.58094	0.0098531	0.7718	---NA---
XLOC_016664	981.248	-1.03273	0.400388	-2.57932	0.00989956	0.772051	#N/A
XLOC_023456	5.2226	-0.967335	0.375209	-2.57812	0.00993391	0.772051	#N/A
XLOC_028142	11.7365	-0.903384	0.350835	-2.57496	0.0100253	0.776122	---NA---
XLOC_019450	87.2731	-0.856245	0.332719	-2.57348	0.0100682	0.776426	#N/A
XLOC_001047	100.936	-0.878019	0.343622	-2.55519	0.0106131	0.787349	#N/A
XLOC_002300	576.246	0.626921	0.245251	2.55624	0.0105809	0.787349	DEFECTIVE IN EXINE FORMATION 1-like
XLOC_002350	899.352	-0.857186	0.334538	-2.5623	0.0103982	0.787349	phospholipase DDHD1
XLOC_003087	626.594	-0.651621	0.255885	-2.54654	0.0108796	0.787349	retinol dehydrogenase 13-like
XLOC_003244	4.6196	0.942731	0.368439	2.55872	0.0105058	0.787349	PREDICTED: uncharacterized protein LOC105446188
XLOC_003418	60.9764	0.858701	0.335833	2.55693	0.0105601	0.787349	#N/A
XLOC_003707	346.002	-1.0246	0.401346	-2.55292	0.0106825	0.787349	---NA---
XLOC_009131	234.294	-0.684171	0.267046	-2.562	0.0104072	0.787349	random slug 5-like
XLOC_014692	1450.13	-0.601514	0.235492	-2.55428	0.0106406	0.787349	#N/A
XLOC_016364	9.02559	1.02846	0.404283	2.54391	0.0109618	0.787349	PREDICTED: uncharacterized protein LOC105439358
XLOC_017145	36.469	1.00708	0.393641	2.55836	0.0105168	0.787349	ficolin-2-like isoform X1
XLOC_017432	47.8092	0.882135	0.345891	2.55033	0.0107621	0.787349	TELO2-interacting 2
XLOC_019209	20.6012	-0.990754	0.389353	-2.54462	0.0109398	0.787349	Lectin C-type domain-containing
XLOC_020184	443.227	-0.823761	0.32371	-2.54475	0.0109357	0.787349	sterile alpha motif domain-containing 9-like
XLOC_027953	65.7028	-0.867976	0.341088	-2.54473	0.0109364	0.787349	probable ATP-dependent RNA helicase DHX40
XLOC_028234	2714.48	-0.529298	0.207562	-2.55007	0.01077	0.787349	#N/A
XLOC_028574	4721.26	-0.980409	0.381904	-2.56716	0.0102535	0.787349	#N/A
XLOC_028816	337.597	-0.923248	0.362533	-2.54666	0.010876	0.787349	nucleolar 6
XLOC_029182	9.41783	-0.974776	0.381003	-2.55845	0.0105141	0.787349	RNA-directed DNA polymerase from mobile element jockey-like
XLOC_016642	8335.32	-0.664379	0.261507	-2.54058	0.0110668	0.789466	receptor-type tyrosine- phosphatase F isoform X1
XLOC_026908	742.284	0.884366	0.348112	2.54046	0.0110706	0.789466	TK kinase
XLOC_000483	65.0957	-0.780527	0.307798	-2.53584	0.0112177	0.789772	Gamma-aminobutyric acid receptor-associated -like 2
XLOC_000920	18.2763	-1.02166	0.404011	-2.52879	0.0114457	0.789772	#N/A
XLOC_001069	506.933	-0.663007	0.261794	-2.53256	0.0113235	0.789772	---NA---
XLOC_001749	21.3675	-0.956882	0.378289	-2.5295	0.0114226	0.789772	---NA---
XLOC_008497	87.9921	-0.862134	0.340612	-2.53113	0.0113694	0.789772	#N/A
XLOC_008987	133.626	0.6793	0.26847	2.53026	0.0113977	0.789772	unnamed protein product
XLOC_010999	65.6245	1.01983	0.402774	2.53201	0.011341	0.789772	cornifelin homolog
XLOC_011974	44.1871	-0.972151	0.383064	-2.53783	0.0111543	0.789772	#N/A
XLOC_015924	4.72956	0.884323	0.348587	2.53688	0.0111846	0.789772	---NA---
XLOC_022283	818.233	-0.822372	0.325371	-2.52749	0.0114881	0.789772	PREDICTED: uncharacterized protein LOC100889665
XLOC_024881	165.336	0.972527	0.384889	2.52677	0.0115116	0.789772	#N/A
XLOC_005316	43.285	-0.897552	0.355442	-2.52517	0.0115642	0.789797	arylsulfatase B
XLOC_013762	1652.46	-0.672598	0.266537	-2.52347	0.0116203	0.789797	kynurenine--oxoglutarate transaminase 3 isoform X1
XLOC_018265	84.7466	1.01893	0.403835	2.52315	0.011631	0.789797	#N/A
XLOC_003035	56.7005	0.901707	0.358417	2.5158	0.0118762	0.791818	#N/A
XLOC_003280	87.935	-0.987007	0.392213	-2.51651	0.0118525	0.791818	---NA---
XLOC_013172	59.6381	-0.903054	0.358676	-2.51774	0.0118111	0.791818	PREDICTED: uncharacterized protein LOC764597
XLOC_020528	21.7839	-1.01283	0.4019	-2.52011	0.0117317	0.791818	TPR and ankyrin repeat-containing 1-like
XLOC_021088	1362.29	-1.0181	0.404405	-2.51753	0.0118182	0.791818	#N/A
XLOC_025733	796.744	-1.01474	0.403458	-2.51511	0.0118996	0.791818	oocyte zinc finger 22-like
XLOC_006778	934.647	-0.941133	0.374903	-2.51034	0.0120616	0.793988	#N/A
XLOC_015262	89425.2	-0.621159	0.247467	-2.51007	0.0120707	0.793988	Y+L amino acid transporter 2
XLOC_025579	517.809	-0.959436	0.382329	-2.50945	0.0120918	0.793988	#N/A
XLOC_030454	211.892	-0.631018	0.251256	-2.51145	0.0120235	0.793988	#N/A
XLOC_005526	713.951	-0.515917	0.205988	-2.50459	0.0122593	0.802341	#N/A
XLOC_016338	8.32918	-0.960197	0.383963	-2.50075	0.012393	0.806404	---NA---
XLOC_028980	61.1526	-1.00857	0.40335	-2.50048	0.0124025	0.806404	#N/A
XLOC_019866	45.8983	-0.990625	0.39696	-2.49553	0.012577	0.815089	PREDICTED: uncharacterized protein LOC753895
XLOC_006277	187.889	-0.77992	0.312791	-2.49342	0.0126519	0.817283	ancient ubiquitous 1
XLOC_005870	1304.92	-0.858935	0.344702	-2.49182	0.0127092	0.818324	#N/A
XLOC_000746	231.85	0.649383	0.261533	2.48299	0.0130285	0.825364	piggyBac transposable element-derived 3-like
XLOC_007345	13.8034	-0.871708	0.350983	-2.48361	0.0130056	0.825364	---NA---
XLOC_010796	39.5542	-0.904375	0.363615	-2.48718	0.0128761	0.825364	#N/A
XLOC_012084	26.9622	1.00117	0.403385	2.48193	0.0130674	0.825364	PREDICTED: uncharacterized protein LOC107449481
XLOC_020201	354.393	0.977846	0.393806	2.48307	0.0130257	0.825364	#N/A
XLOC_022116	13.1373	0.975155	0.392812	2.4825	0.0130465	0.825364	---NA---
XLOC_010966	997.167	-0.533581	0.215511	-2.47589	0.0132904	0.83415	palmitoyltransferase ZDHHC17
XLOC_024437	13.4934	-1.00175	0.404479	-2.47663	0.0132627	0.83415	---NA---
XLOC_021444	1817.49	-0.841805	0.340257	-2.47403	0.01336	0.835883	#N/A
XLOC_024075	246.947	-0.8094	0.327424	-2.47202	0.0134352	0.83795	PREDICTED: uncharacterized protein LOC105436885
XLOC_019092	5.05585	-0.942697	0.381796	-2.46911	0.0135448	0.839179	---NA---
XLOC_026759	8.39336	0.842773	0.34146	2.46815	0.0135814	0.839179	deleted in malignant brain tumors 1 - partial
XLOC_028914	217.183	0.974689	0.394722	2.4693	0.0135376	0.839179	#N/A
XLOC_014496	477.679	-0.992768	0.402803	-2.46465	0.0137148	0.84219	#N/A
XLOC_027660	423.553	0.550401	0.223278	2.4651	0.0136976	0.84219	#N/A
XLOC_002846	21.3397	-0.919428	0.373499	-2.46166	0.0138295	0.844021	---NA---
XLOC_003992	69.853	0.701438	0.284877	2.46225	0.0138069	0.844021	#N/A
XLOC_005553	2138.66	-0.824514	0.335587	-2.45693	0.0140129	0.847417	#N/A
XLOC_017835	7.76095	-0.94449	0.384386	-2.45714	0.0140048	0.847417	#N/A
XLOC_022228	34.1176	0.993612	0.404179	2.45835	0.0139579	0.847417	#N/A
XLOC_013294	1479.28	-0.769027	0.313391	-2.45389	0.014132	0.852032	#N/A
XLOC_005026	225.736	0.982348	0.400806	2.45093	0.0142487	0.856471	---NA---
XLOC_017658	55.9254	0.929792	0.379685	2.44885	0.0143313	0.858842	---NA---
XLOC_020247	406.647	-0.87285	0.356778	-2.44648	0.014426	0.86192	#N/A
XLOC_001302	396.507	-0.839972	0.344475	-2.43841	0.014752	0.862368	#N/A
XLOC_001589	323.545	0.598274	0.245424	2.43772	0.0147802	0.862368	#N/A
XLOC_009683	425.014	-0.924747	0.378457	-2.44347	0.0145468	0.862368	hypothetical protein CGI_10017518
XLOC_013832	549.367	0.528199	0.216334	2.44159	0.0146229	0.862368	#N/A
XLOC_022077	19.1084	0.957538	0.39247	2.43978	0.0146963	0.862368	#N/A
XLOC_023804	787.825	0.868518	0.355592	2.44246	0.0145876	0.862368	#N/A
XLOC_026694	160.103	-0.882622	0.361771	-2.43972	0.0146985	0.862368	#N/A
XLOC_030660	3039.04	-0.851943	0.349346	-2.43868	0.0147411	0.862368	#N/A
XLOC_002906	6.21513	0.921028	0.378272	2.43483	0.0148987	0.866737	---NA---
XLOC_026497	1340.29	-0.90852	0.373393	-2.43315	0.0149683	0.868246	#N/A
XLOC_001684	9.45394	0.943097	0.388569	2.4271	0.0152199	0.880278	#N/A
XLOC_005158	424.651	-0.630293	0.259933	-2.42483	0.0153157	0.880695	#N/A
XLOC_025478	65.9213	0.939836	0.387443	2.42574	0.0152772	0.880695	---NA---
XLOC_026887	25.6406	-0.935609	0.386224	-2.42245	0.0154162	0.883922	---NA---
XLOC_008415	103.677	0.77572	0.321256	2.41465	0.0157504	0.886797	#N/A
XLOC_012283	371.31	0.643146	0.266185	2.41616	0.0156851	0.886797	#N/A
XLOC_018238	32.7584	0.955532	0.395829	2.414	0.0157784	0.886797	#N/A
XLOC_023891	7.43138	0.969558	0.401437	2.41522	0.0157256	0.886797	---NA---
XLOC_023908	17562.7	-0.682765	0.282428	-2.41748	0.0156284	0.886797	c-binding partial
XLOC_026390	4.36089	-0.859644	0.355798	-2.4161	0.0156877	0.886797	#N/A
XLOC_029889	54.9	0.973922	0.403391	2.41434	0.0157638	0.886797	phospholipid-transporting ATPase ID
XLOC_008744	15.9608	-0.970629	0.402942	-2.40885	0.0160027	0.886798	---NA---
XLOC_013470	433.248	0.774164	0.321267	2.40972	0.0159648	0.886798	amyloid -binding 2
XLOC_014907	1360.68	-0.569116	0.236274	-2.40871	0.0160089	0.886798	heparan-alpha-glucosaminide N-acetyltransferase isoform X3
XLOC_018230	184.208	-0.922461	0.383102	-2.40787	0.0160458	0.886798	#N/A
XLOC_023089	762.168	0.919827	0.3816	2.41045	0.0159328	0.886798	#N/A
XLOC_028314	1418.29	0.570085	0.236712	2.40834	0.0160251	0.886798	#N/A
XLOC_010787	48.7876	-0.958709	0.398828	-2.40382	0.0162249	0.894215	PREDICTED: uncharacterized protein LOC107332457
XLOC_002240	54.4866	-0.959442	0.400104	-2.39798	0.0164857	0.898629	#N/A
XLOC_011786	62.8735	-0.933098	0.389074	-2.39825	0.0164735	0.898629	calcineurin subunit B type 1-like
XLOC_018765	35.1391	0.947106	0.394686	2.39964	0.0164111	0.898629	#N/A
XLOC_022378	70.4014	-0.762877	0.317825	-2.40031	0.0163814	0.898629	#N/A
XLOC_001092	301.064	-0.667821	0.278915	-2.39435	0.0166498	0.900273	---NA---
XLOC_009270	38.8573	0.814906	0.340915	2.39035	0.0168323	0.900273	---NA---
XLOC_023236	993.552	-0.493015	0.206231	-2.3906	0.0168211	0.900273	sugar phosphate exchanger 2
XLOC_023611	19.141	-0.966244	0.404228	-2.39034	0.0168326	0.900273	---NA---
XLOC_024820	28.3567	-0.93591	0.391094	-2.39305	0.0167088	0.900273	---NA---
XLOC_028369	1021.68	-0.604213	0.252185	-2.39591	0.0165791	0.900273	bifunctional purine biosynthesis PURH-like isoform X3
XLOC_029744	35.3317	-0.82375	0.344203	-2.39321	0.0167017	0.900273	---NA---
XLOC_004477	65.5493	-0.881045	0.36968	-2.38327	0.0171598	0.906043	---NA---
XLOC_004603	5767.67	-0.943489	0.395902	-2.38314	0.0171658	0.906043	#N/A
XLOC_008866	133.183	-0.672001	0.281988	-2.38309	0.0171682	0.906043	SMG9 isoform X1
XLOC_013277	101.868	-0.755122	0.316412	-2.38651	0.017009	0.906043	hypothetical protein LOTGIDRAFT_229168
XLOC_025134	1276.67	-0.636126	0.26668	-2.38535	0.0170627	0.906043	cyclic AMP-responsive element-binding 3 4-like
XLOC_008473	623.44	-0.637842	0.267841	-2.38142	0.0172461	0.907746	iodide transporter
XLOC_014111	105.465	0.857566	0.360528	2.37864	0.0173766	0.912201	#N/A
XLOC_005727	165.239	0.858063	0.361259	2.3752	0.0175394	0.916673	#N/A
XLOC_013711	166.052	0.656009	0.276309	2.37419	0.0175877	0.916673	splicing regulatory glutamine lysine-rich 1-like
XLOC_023048	84.6681	-0.957338	0.403272	-2.37393	0.0176	0.916673	PREDICTED: uncharacterized protein LOC106816219
XLOC_023883	13.1395	-0.899723	0.379173	-2.37285	0.0176512	0.916941	---NA---
XLOC_001761	14.4699	-0.932246	0.393102	-2.37151	0.0177155	0.917886	#N/A
XLOC_006355	30.1457	0.956892	0.404359	2.36644	0.01796	0.922759	---NA---
XLOC_009013	122.401	-0.847011	0.358035	-2.36572	0.0179951	0.922759	#N/A
XLOC_016518	6.66956	-0.818401	0.34571	-2.3673	0.0179182	0.922759	---NA---
XLOC_022234	7.11106	0.941196	0.397411	2.36832	0.0178692	0.922759	#N/A
XLOC_030591	45.732	0.933073	0.394914	2.36273	0.0181411	0.927855	---NA---
XLOC_003247	12.9935	-0.920965	0.390003	-2.36143	0.0182045	0.928711	#N/A
XLOC_003979	139.243	-0.891033	0.377883	-2.35796	0.0183756	0.930026	#N/A
XLOC_011409	562.602	-0.461418	0.195741	-2.35729	0.0184087	0.930026	#NAME?
XLOC_023576	244.755	-0.953164	0.404376	-2.35712	0.0184173	0.930026	von Willebrand factor
XLOC_028504	81.0513	0.745017	0.316006	2.35761	0.0183931	0.930026	#N/A
XLOC_019485	159.527	-0.825215	0.350364	-2.35531	0.0185074	0.932209	#N/A
XLOC_011765	335.434	-0.789828	0.335799	-2.35208	0.0186686	0.935592	Tubulin alpha-1C chain
XLOC_026924	49.663	-0.849932	0.361239	-2.35283	0.0186314	0.935592	Rieske domain-containing isoform X1
XLOC_000902	113.436	0.768812	0.328445	2.34076	0.0192445	0.940522	---NA---
XLOC_005559	540.403	-0.730075	0.310954	-2.34785	0.0188819	0.940522	#N/A
XLOC_009933	11.894	0.888891	0.379878	2.33994	0.0192869	0.940522	#N/A
XLOC_010142	968.937	-0.44412	0.189759	-2.34044	0.0192609	0.940522	trafficking particle complex subunit 1-like
XLOC_012853	1110.69	-0.742601	0.316541	-2.34598	0.0189769	0.940522	#N/A
XLOC_016351	881.636	-0.657096	0.279794	-2.3485	0.018849	0.940522	LOW QUALITY PROTEIN: hypothetical protein M513_09097
XLOC_019288	1898.63	-0.681732	0.290947	-2.34315	0.0191218	0.940522	---NA---
XLOC_021035	199.804	-0.904102	0.385622	-2.34453	0.0190513	0.940522	#N/A
XLOC_021494	798.257	-0.475108	0.202879	-2.34184	0.0191892	0.940522	O-mannosyl-transferase 2
XLOC_027235	63.4218	0.876072	0.374239	2.34095	0.019235	0.940522	---NA---
XLOC_027330	23.0754	-0.909486	0.388321	-2.3421	0.0191758	0.940522	#N/A
XLOC_012851	3278.88	-0.645507	0.276049	-2.33838	0.0193678	0.942154	#N/A
XLOC_028875	1000.11	0.892863	0.382541	2.33403	0.019594	0.950835	#N/A
XLOC_005678	64.7415	-0.912388	0.391883	-2.32822	0.0199006	0.963363	#N/A
XLOC_012188	31.6569	0.922092	0.396479	2.3257	0.0200345	0.965972	#N/A
XLOC_023880	12.6286	-0.940453	0.40443	-2.32538	0.0200516	0.965972	#N/A
XLOC_018200	355.786	0.767749	0.330489	2.32307	0.0201754	0.969587	#N/A
XLOC_017804	382.353	0.607575	0.261704	2.32161	0.0202537	0.971006	#N/A
XLOC_017378	27.5199	-0.78755	0.340072	-2.31583	0.0205674	0.981971	#N/A
XLOC_026313	548.99	-0.816082	0.352431	-2.31558	0.0205811	0.981971	LRR and PYD domains-containing 5- partial
XLOC_003332	298.229	0.686542	0.296739	2.31362	0.0206883	0.984501	rab3 GTPase isoform X2
XLOC_028879	4.56534	0.820988	0.355083	2.3121	0.0207722	0.984501	#N/A
XLOC_029250	281.653	0.533265	0.23066	2.31191	0.0207826	0.984501	FAM91A1 isoform X2
XLOC_006703	28.3301	0.843823	0.365485	2.30878	0.020956	0.986923	#N/A
XLOC_013566	34.3602	-0.889555	0.385373	-2.3083	0.0209825	0.986923	#N/A
XLOC_029718	507.249	0.510436	0.221069	2.30895	0.0209464	0.986923	#N/A
XLOC_007107	648.186	-0.883882	0.383181	-2.30669	0.0210718	0.987697	#N/A
XLOC_009152	208.273	-0.856288	0.37132	-2.30607	0.0211069	0.987697	#N/A
XLOC_014364	626.579	-0.533701	0.231507	-2.30533	0.0211479	0.987697	epididymis-specific alpha-mannosidase
XLOC_020820	48.4639	0.930921	0.404385	2.30207	0.0213314	0.993933	#N/A
XLOC_006977	305.228	0.660587	0.287885	2.29463	0.0217546	0.998423	cathepsin L
XLOC_012889	18.0756	0.886932	0.386299	2.29597	0.0216775	0.998423	zinc finger 862-like
XLOC_017519	87.4754	0.898319	0.391242	2.29607	0.0216721	0.998423	#N/A
XLOC_018781	512.719	0.588943	0.25671	2.2942	0.021779	0.998423	#N/A
XLOC_020936	12.2167	-0.925902	0.403154	-2.29665	0.021639	0.998423	---NA---
XLOC_021460	10.5501	-0.826585	0.359891	-2.29676	0.0216322	0.998423	---NA---
XLOC_028880	7.65975	0.832299	0.362666	2.29494	0.0217364	0.998423	#N/A
XLOC_001559	577.509	0.59839	0.261612	2.28732	0.0221774	0.999399	Sodium- and chloride-dependent GABA transporter 2
XLOC_002443	19.2968	-0.918834	0.40177	-2.28697	0.0221978	0.999399	#N/A
XLOC_011770	32.971	0.853813	0.373796	2.28417	0.0223617	0.999399	#N/A
XLOC_011995	71.4139	-0.91602	0.401534	-2.2813	0.0225305	0.999399	#N/A
XLOC_014590	4.39688	0.847792	0.371341	2.28305	0.0224272	0.999399	---NA---
XLOC_017275	64.375	0.910563	0.398733	2.28364	0.0223927	0.999399	fibrinogen C domain-containing 1
XLOC_017408	262.029	0.61681	0.270423	2.28091	0.0225538	0.999399	---NA---
XLOC_018937	25272.7	0.698089	0.305826	2.28264	0.0224517	0.999399	extracellular transglutaminase isoform X1
XLOC_018953	185.028	0.697875	0.30524	2.28632	0.0222357	0.999399	#N/A
XLOC_019892	260.63	-0.769035	0.336062	-2.28837	0.0221158	0.999399	#N/A
XLOC_021488	1348.54	-0.440412	0.192129	-2.29227	0.0218903	0.999399	RNA-directed DNA polymerase from mobile element jockey-like
XLOC_023493	8.42265	-0.925499	0.40447	-2.28818	0.0221273	0.999399	cytochrome P450 2J6
XLOC_024271	47.1778	-0.897459	0.391792	-2.29065	0.0219837	0.999399	#N/A
XLOC_026720	9.24564	-0.895064	0.391121	-2.28846	0.0221108	0.999399	#N/A
XLOC_029372	183.253	-0.618321	0.271078	-2.28097	0.0225499	0.999399	#N/A
XLOC_000001	89.7466	-0.288016	0.299601	-0.961332	0.336385	0.999845	#N/A
XLOC_000002	1039.4	-0.138323	0.249549	-0.554291	0.57938	0.999845	#N/A
XLOC_000003	9.72891	0.412463	0.39976	1.03178	0.302177	0.999845	#N/A
XLOC_000004	18.7693	-0.356395	0.370727	-0.961341	0.336381	0.999845	---NA---
XLOC_000006	184.058	-0.752701	0.378071	-1.9909	0.0464919	0.999845	---NA---
XLOC_000008	914.094	-0.16751	0.346224	-0.48382	0.628514	0.999845	#N/A
XLOC_000009	3157.69	-0.0535223	0.193762	-0.276227	0.782373	0.999845	#N/A
XLOC_000010	76.7535	0.157455	0.342655	0.459515	0.645864	0.999845	#N/A
XLOC_000011	62.7973	0.0896702	0.39023	0.229788	0.818256	0.999845	A disintegrin and metallo ase with thrombospondin motifs 6
XLOC_000012	700.741	-0.221346	0.365801	-0.6051	0.545112	0.999845	#N/A
XLOC_000014	169.708	0.0787651	0.292836	0.268974	0.78795	0.999845	#N/A
XLOC_000015	269.632	-0.409734	0.270246	-1.51615	0.129482	0.999845	#N/A
XLOC_000016	32.1105	-0.471841	0.389679	-1.21085	0.225955	0.999845	#N/A
XLOC_000017	343.376	0.0934856	0.260658	0.358652	0.719856	0.999845	#N/A
XLOC_000018	392.136	0.026642	0.370132	0.0719797	0.942618	0.999845	#N/A
XLOC_000019	2661.49	0.0553485	0.215925	0.256332	0.797694	0.999845	#N/A
XLOC_000021	535.136	0.124143	0.306046	0.405637	0.68501	0.999845	#N/A
XLOC_000022	338.719	-0.0651243	0.207502	-0.313849	0.753636	0.999845	#N/A
XLOC_000025	156.517	-0.179408	0.260673	-0.688249	0.491296	0.999845	#N/A
XLOC_000026	293.843	0.145484	0.228108	0.637787	0.523612	0.999845	#N/A
XLOC_000027	3535.82	-0.0128498	0.197317	-0.0651227	0.948076	0.999845	#N/A
XLOC_000028	483.561	0.103179	0.205781	0.501401	0.616089	0.999845	#N/A
XLOC_000029	29.336	-0.174984	0.372917	-0.46923	0.638905	0.999845	#N/A
XLOC_000030	112.21	0.110143	0.28276	0.38953	0.696884	0.999845	#N/A
XLOC_000032	49.882	0.278137	0.362837	0.766561	0.443343	0.999845	#N/A
XLOC_000033	49.8833	-0.313432	0.353295	-0.88717	0.374988	0.999845	#N/A
XLOC_000038	8.06185	-0.10239	0.396763	-0.258063	0.796358	0.999845	#N/A
XLOC_000039	3.47677	-0.440363	0.377888	-1.16533	0.243887	0.999845	#N/A
XLOC_000040	4.71642	-0.439398	0.388955	-1.12969	0.258608	0.999845	#N/A
XLOC_000041	13.0968	-0.449594	0.399307	-1.12594	0.260193	0.999845	#N/A
XLOC_000042	52.7868	0.126595	0.399689	0.316734	0.751445	0.999845	#N/A
XLOC_000043	123.804	-0.0560418	0.295426	-0.189698	0.849546	0.999845	#N/A
XLOC_000044	288.739	-0.157596	0.281743	-0.559361	0.575915	0.999845	#N/A
XLOC_000045	330.324	-0.350117	0.252869	-1.38458	0.166181	0.999845	#N/A
XLOC_000046	707.444	-0.142495	0.266563	-0.534563	0.592952	0.999845	#N/A
XLOC_000047	51.4088	0.0196726	0.337117	0.0583552	0.953466	0.999845	tie-like receptor tyrosine kinase
XLOC_000048	254.391	0.0135328	0.242459	0.0558147	0.955489	0.999845	#N/A
XLOC_000049	218.226	0.266879	0.245417	1.08745	0.276836	0.999845	#N/A
XLOC_000050	202.706	-0.0917204	0.269247	-0.340655	0.733363	0.999845	#N/A
XLOC_000051	161.897	0.238484	0.404079	0.590192	0.555062	0.999845	#N/A
XLOC_000055	10.6112	0.317312	0.404005	0.785416	0.43221	0.999845	Class a rhodopsin g- coupled receptor gprals
XLOC_000056	26.4212	-0.213345	0.401148	-0.531836	0.59484	0.999845	#N/A
XLOC_000057	511.672	-0.0727904	0.270954	-0.268644	0.788203	0.999845	#N/A
XLOC_000061	408.859	-0.23286	0.254305	-0.91567	0.35984	0.999845	#N/A
XLOC_000062	358.306	-0.246366	0.236826	-1.04028	0.298209	0.999845	#N/A
XLOC_000063	3.48078	0.380904	0.370392	1.02838	0.303771	0.999845	#N/A
XLOC_000067	192.322	0.371748	0.277539	1.33944	0.180426	0.999845	#N/A
XLOC_000068	345.375	-0.115726	0.307802	-0.375976	0.706935	0.999845	#N/A
XLOC_000069	10.5048	0.248786	0.400974	0.620455	0.534959	0.999845	#N/A
XLOC_000070	324.302	-0.0555526	0.300433	-0.184908	0.853301	0.999845	#N/A
XLOC_000071	395.231	0.335324	0.336148	0.997549	0.318498	0.999845	#N/A
XLOC_000073	401.429	-0.0795324	0.253197	-0.314113	0.753435	0.999845	#N/A
XLOC_000074	57.1061	-0.532556	0.393848	-1.35219	0.176315	0.999845	#N/A
XLOC_000075	47.4838	-0.118352	0.395955	-0.298902	0.765015	0.999845	tctex1 domain-containing 1-like
XLOC_000076	503.416	-0.497172	0.317488	-1.56596	0.117359	0.999845	#N/A
XLOC_000077	782.91	-0.253048	0.190808	-1.32619	0.184777	0.999845	#N/A
XLOC_000078	18.3218	-0.369058	0.39701	-0.929593	0.352582	0.999845	#N/A
XLOC_000079	47.3904	0.0156455	0.400796	0.0390361	0.968862	0.999845	#N/A
XLOC_000080	9.79753	-0.44042	0.404239	-1.0895	0.275932	0.999845	#N/A
XLOC_000081	425.301	-0.17265	0.36228	-0.476564	0.633673	0.999845	#N/A
XLOC_000082	727.456	0.184015	0.278551	0.660615	0.508859	0.999845	#N/A
XLOC_000083	505.923	0.430166	0.385663	1.1154	0.264681	0.999845	#N/A
XLOC_000084	700.549	0.0959919	0.376817	0.254744	0.798921	0.999845	#N/A
XLOC_000085	114.854	0.358516	0.369211	0.971032	0.331532	0.999845	#N/A
XLOC_000086	216.084	-0.0911571	0.264177	-0.34506	0.730049	0.999845	#N/A
XLOC_000087	559.306	0.142902	0.266153	0.536918	0.591324	0.999845	#N/A
XLOC_000088	159.417	-0.113073	0.315556	-0.358329	0.720097	0.999845	#N/A
XLOC_000089	210.985	-0.138567	0.247673	-0.559475	0.575838	0.999845	#N/A
XLOC_000090	476.501	-0.106501	0.192301	-0.553822	0.579701	0.999845	#N/A
XLOC_000091	124.165	0.131176	0.274722	0.477484	0.633017	0.999845	#N/A
XLOC_000098	1279.74	-0.0838116	0.267524	-0.313286	0.754063	0.999845	#N/A
XLOC_000100	169.004	-0.300555	0.320395	-0.938077	0.348205	0.999845	#N/A
XLOC_000102	5.71637	0.413958	0.394712	1.04876	0.29429	0.999845	#N/A
XLOC_000103	8.42105	0.134396	0.404126	0.332558	0.739468	0.999845	#N/A
XLOC_000104	1516.93	-0.157042	0.397334	-0.395238	0.692667	0.999845	#N/A
XLOC_000105	11.6419	-0.00055536	0.403918	-0.00137493	0.998903	0.999845	#N/A
XLOC_000106	77.907	-0.267089	0.326402	-0.818283	0.413195	0.999845	#N/A
XLOC_000107	244.231	0.0458162	0.26356	0.173836	0.861995	0.999845	#N/A
XLOC_000108	215.85	0.36185	0.3026	1.1958	0.231774	0.999845	#N/A
XLOC_000109	753.399	-0.371496	0.326317	-1.13845	0.254932	0.999845	#N/A
XLOC_000110	3297.45	-0.320975	0.262979	-1.22054	0.222262	0.999845	#N/A
XLOC_000111	1200.78	-0.0110664	0.250077	-0.0442518	0.964704	0.999845	#N/A
XLOC_000112	128.085	-0.0441536	0.317166	-0.139213	0.889282	0.999845	#N/A
XLOC_000113	336.391	-0.415644	0.238975	-1.73928	0.0819862	0.999845	COBW domain-containing 1-like
XLOC_000114	23.0148	0.181069	0.403271	0.448999	0.653432	0.999845	#N/A
XLOC_000115	130.029	0.0461425	0.298993	0.154326	0.877352	0.999845	#N/A
XLOC_000120	46.188	-0.00814114	0.341827	-0.0238166	0.980999	0.999845	PREDICTED: uncharacterized protein LOC102803407
XLOC_000121	109.54	0.327382	0.277829	1.17836	0.238655	0.999845	#N/A
XLOC_000123	3.16394	0.192982	0.235725	0.818675	0.412972	0.999845	#N/A
XLOC_000124	150.386	0.257244	0.331691	0.775555	0.438012	0.999845	#N/A
XLOC_000125	491.424	0.12694	0.261461	0.485502	0.62732	0.999845	#N/A
XLOC_000126	423.536	-0.0813775	0.284997	-0.285538	0.775232	0.999845	#N/A
XLOC_000127	4.94337	0.319169	0.35002	0.91186	0.361842	0.999845	#N/A
XLOC_000128	44.564	-0.0092384	0.355312	-0.0260008	0.979257	0.999845	#N/A
XLOC_000129	328.658	-0.744996	0.343938	-2.16608	0.0303052	0.999845	#N/A
XLOC_000130	176.615	-0.292632	0.346431	-0.844705	0.398275	0.999845	#N/A
XLOC_000140	175.006	0.0192055	0.261957	0.0733155	0.941555	0.999845	#N/A
XLOC_000141	180.173	0.209256	0.282627	0.740397	0.459059	0.999845	#N/A
XLOC_000142	187.776	0.463094	0.306384	1.51148	0.130665	0.999845	#N/A
XLOC_000143	3753.63	-0.0778474	0.199406	-0.390397	0.696243	0.999845	#N/A
XLOC_000144	132.125	-0.195191	0.258337	-0.755568	0.449908	0.999845	receptor-type tyrosine- phosphatase F-like
XLOC_000145	2064.02	0.0626594	0.196586	0.318738	0.749925	0.999845	#N/A
XLOC_000146	1526.51	-0.213925	0.220544	-0.969989	0.332052	0.999845	#N/A
XLOC_000147	817.651	-0.257773	0.200372	-1.28647	0.198279	0.999845	#N/A
XLOC_000148	421.961	0.00955489	0.26113	0.0365906	0.970811	0.999845	#N/A
XLOC_000149	2038.12	0.143016	0.249128	0.574068	0.565922	0.999845	#N/A
XLOC_000150	17.5588	0.436994	0.40213	1.0867	0.27717	0.999845	#N/A
XLOC_000151	10849.8	0.0344334	0.359688	0.0957315	0.923734	0.999845	#N/A
XLOC_000152	11.6469	0.490235	0.403993	1.21347	0.224949	0.999845	#N/A
XLOC_000153	867.906	0.146074	0.247291	0.590699	0.554722	0.999845	#N/A
XLOC_000154	505.681	0.211458	0.356228	0.593604	0.552777	0.999845	#N/A
XLOC_000155	164.232	-0.0745656	0.262119	-0.284472	0.776049	0.999845	#N/A
XLOC_000156	988.118	-0.489687	0.384381	-1.27396	0.202677	0.999845	#N/A
XLOC_000157	37.9732	-0.00298215	0.334592	-0.00891279	0.992889	0.999845	#N/A
XLOC_000158	338.132	-0.116348	0.391709	-0.297026	0.766447	0.999845	angiotensin-converting enzyme
XLOC_000159	666.257	0.105982	0.17388	0.609516	0.542183	0.999845	#N/A
XLOC_000161	65.0749	0.13835	0.334995	0.41299	0.679614	0.999845	hydroxylysine kinase
XLOC_000163	280.493	-0.19409	0.316085	-0.614044	0.539186	0.999845	#N/A
XLOC_000164	71.9623	0.00121323	0.332082	0.00365341	0.997085	0.999845	#N/A
XLOC_000165	204.959	0.0994926	0.238634	0.416925	0.676733	0.999845	#N/A
XLOC_000166	407.371	0.0883611	0.260113	0.339703	0.73408	0.999845	#N/A
XLOC_000167	62.6228	-0.209759	0.320543	-0.654384	0.512864	0.999845	#N/A
XLOC_000168	1840.79	0.140818	0.307478	0.457978	0.646968	0.999845	afadin- and alpha-actinin-binding -like
XLOC_000170	563.636	-0.475515	0.248283	-1.91521	0.0554652	0.999845	#N/A
XLOC_000171	32684.7	-0.0757843	0.404431	-0.187385	0.851359	0.999845	#N/A
XLOC_000172	124.534	0.122403	0.31631	0.386971	0.698778	0.999845	#N/A
XLOC_000173	465.267	0.0201602	0.397714	0.0506901	0.959572	0.999845	#N/A
XLOC_000175	11.191	0.10367	0.402595	0.257504	0.796789	0.999845	#N/A
XLOC_000177	3.3433	-0.0414883	0.370125	-0.112093	0.91075	0.999845	#N/A
XLOC_000179	120.556	0.325322	0.289543	1.12357	0.261195	0.999845	#N/A
XLOC_000181	42.1467	0.205935	0.34885	0.590325	0.554973	0.999845	telomerase component 1
XLOC_000183	3729.93	-0.321838	0.313947	-1.02514	0.305299	0.999845	scavenger receptor cysteine-rich type 12 precursor
XLOC_000184	55.4039	0.378661	0.320963	1.17976	0.238095	0.999845	#N/A
XLOC_000185	1297.71	-0.154466	0.246426	-0.626822	0.530776	0.999845	#N/A
XLOC_000186	92.6878	-0.00038282	0.282716	-0.00135408	0.99892	0.999845	#N/A
XLOC_000189	180.258	-0.219226	0.279957	-0.78307	0.433586	0.999845	#N/A
XLOC_000190	69.8868	0.0387385	0.314525	0.123165	0.901976	0.999845	#N/A
XLOC_000191	10115.4	-0.466749	0.260878	-1.78915	0.0735909	0.999845	#N/A
XLOC_000193	116.22	0.0307155	0.303421	0.101231	0.919367	0.999845	#N/A
XLOC_000194	56.8124	0.435108	0.308207	1.41174	0.158026	0.999845	#N/A
XLOC_000197	243.275	-0.283471	0.34125	-0.830683	0.406153	0.999845	#N/A
XLOC_000199	583.883	-0.101674	0.236352	-0.43018	0.667065	0.999845	#N/A
XLOC_000200	3.30048	0.0683134	0.359168	0.190199	0.849153	0.999845	#N/A
XLOC_000202	586.932	0.0873371	0.200182	0.436289	0.662627	0.999845	#N/A
XLOC_000203	86.5085	-0.496237	0.383573	-1.29372	0.195761	0.999845	cyclin-dependent kinase 4 inhibitor D isoform X1
XLOC_000209	499.055	-0.0499274	0.309602	-0.161263	0.871886	0.999845	#N/A
XLOC_000210	1054.88	-0.00288586	0.327829	-0.00880293	0.992976	0.999845	#N/A
XLOC_000213	2831.86	-0.159749	0.394645	-0.404791	0.685631	0.999845	#N/A
XLOC_000214	1387.11	-0.0821512	0.371369	-0.221212	0.824928	0.999845	#N/A
XLOC_000217	2670.98	0.0599689	0.24683	0.242956	0.80804	0.999845	#N/A
XLOC_000219	12.3423	0.133907	0.38707	0.345952	0.729379	0.999845	#N/A
XLOC_000220	1628.86	0.0352613	0.234524	0.150353	0.880486	0.999845	Fanconi anemia group C -like
XLOC_000222	5.38738	-0.0742567	0.371482	-0.199893	0.841564	0.999845	#N/A
XLOC_000224	928.205	0.802975	0.362852	2.21296	0.0269006	0.999845	#N/A
XLOC_000225	87.8759	0.232228	0.287744	0.807063	0.41963	0.999845	#N/A
XLOC_000226	336.736	0.226433	0.27868	0.812518	0.416494	0.999845	#N/A
XLOC_000227	5981.49	-0.166249	0.290972	-0.571356	0.567758	0.999845	#N/A
XLOC_000228	224.658	0.177235	0.243806	0.726951	0.467256	0.999845	#N/A
XLOC_000229	607.34	0.101227	0.176038	0.57503	0.565271	0.999845	#N/A
XLOC_000230	42.797	-0.0581045	0.403636	-0.143953	0.885538	0.999845	#N/A
XLOC_000231	26.5054	-0.0854046	0.368779	-0.231587	0.816859	0.999845	#N/A
XLOC_000232	175.704	0.146856	0.308928	0.475373	0.634521	0.999845	#N/A
XLOC_000233	405.726	0.0262454	0.213298	0.123046	0.902071	0.999845	#N/A
XLOC_000235	5.41409	-0.298813	0.379671	-0.787031	0.431264	0.999845	#N/A
XLOC_000236	26.7059	-0.280394	0.378319	-0.741157	0.458598	0.999845	#N/A
XLOC_000237	100.836	0.439452	0.349671	1.25676	0.20884	0.999845	#N/A
XLOC_000238	482.081	0.0554174	0.338956	0.163494	0.870129	0.999845	#N/A
XLOC_000239	194.286	0.065159	0.338536	0.192473	0.847372	0.999845	#N/A
XLOC_000240	605.539	0.105703	0.235336	0.449158	0.653317	0.999845	#N/A
XLOC_000241	1203.7	0.202405	0.348401	0.580954	0.561272	0.999845	apolipo B-100
XLOC_000242	566.294	0.399731	0.301478	1.3259	0.184872	0.999845	#N/A
XLOC_000243	7.72099	0.187438	0.403222	0.46485	0.642039	0.999845	#N/A
XLOC_000250	770.877	0.00801808	0.277944	0.0288478	0.976986	0.999845	hydroxymethylglutaryl- cytoplasmic-like
XLOC_000251	264.842	0.46287	0.22273	2.07817	0.0376935	0.999845	uncharacterized protein LOC100170420
XLOC_000254	47.3967	0.31107	0.374109	0.831496	0.405694	0.999845	#N/A
XLOC_000260	73.4985	-0.195482	0.291804	-0.66991	0.502915	0.999845	#N/A
XLOC_000262	18.3343	-0.20166	0.40437	-0.498702	0.617989	0.999845	#N/A
XLOC_000263	8.03474	0.321305	0.400577	0.802105	0.422492	0.999845	#N/A
XLOC_000264	120.235	-0.317978	0.323585	-0.982672	0.325769	0.999845	#N/A
XLOC_000265	2434.36	0.193761	0.204698	0.946574	0.343856	0.999845	thioredoxin peroxidase
XLOC_000268	5.29833	0.265651	0.383975	0.691845	0.489035	0.999845	#N/A
XLOC_000269	42.4184	0.0174413	0.379969	0.045902	0.963388	0.999845	---NA---
XLOC_000270	11.506	-0.448895	0.404441	-1.10992	0.267035	0.999845	#N/A
XLOC_000271	7.41585	0.502005	0.370074	1.3565	0.174941	0.999845	#N/A
XLOC_000273	149.337	-0.491444	0.328426	-1.49636	0.13456	0.999845	#N/A
XLOC_000275	4.57048	0.153988	0.330215	0.466325	0.640983	0.999845	#N/A
XLOC_000276	4.94723	-0.190308	0.308274	-0.617335	0.537014	0.999845	#N/A
XLOC_000277	15.9838	-0.0131859	0.360223	-0.0366047	0.9708	0.999845	#N/A
XLOC_000278	5.30639	-0.00573772	0.320252	-0.0179163	0.985706	0.999845	#N/A
XLOC_000279	128.46	0.352403	0.38716	0.910226	0.362703	0.999845	#N/A
XLOC_000281	22.7369	-0.278624	0.400643	-0.695442	0.486778	0.999845	#N/A
XLOC_000282	13.2214	-0.257045	0.402033	-0.639363	0.522587	0.999845	#N/A
XLOC_000283	14.4296	-0.289427	0.397891	-0.727401	0.46698	0.999845	#N/A
XLOC_000286	160.331	-0.111067	0.323493	-0.343337	0.731345	0.999845	#N/A
XLOC_000287	9.6795	-0.702983	0.401916	-1.74908	0.0802773	0.999845	#N/A
XLOC_000288	5.24814	-0.575758	0.389423	-1.47849	0.139277	0.999845	#N/A
XLOC_000289	50.51	0.631601	0.395194	1.5982	0.109998	0.999845	#N/A
XLOC_000290	4.60871	0.00919812	0.365681	0.0251534	0.979933	0.999845	#N/A
XLOC_000291	60.514	-0.0373383	0.373479	-0.0999744	0.920365	0.999845	#N/A
XLOC_000293	3.40987	-0.0553066	0.281781	-0.196275	0.844395	0.999845	#N/A
XLOC_000294	6.03832	-0.208337	0.382554	-0.544595	0.586032	0.999845	#N/A
XLOC_000295	10.861	0.0141714	0.402511	0.0352076	0.971914	0.999845	#N/A
XLOC_000296	4.51866	0.0405302	0.373946	0.108385	0.91369	0.999845	#N/A
XLOC_000297	6.93604	-0.318803	0.397652	-0.801713	0.422719	0.999845	#N/A
XLOC_000298	9.27281	0.129781	0.401406	0.323317	0.746455	0.999845	#N/A
XLOC_000299	423.892	0.23323	0.242033	0.963631	0.335231	0.999845	#N/A
XLOC_000300	225.319	0.0835977	0.291405	0.286878	0.774206	0.999845	#N/A
XLOC_000301	7.49632	-0.0878831	0.402869	-0.218143	0.827318	0.999845	#N/A
XLOC_000302	186.154	0.375556	0.301499	1.24563	0.212901	0.999845	scratch-like transcription factor
XLOC_000304	800.701	0.368146	0.372135	0.98928	0.322526	0.999845	#N/A
XLOC_000305	905.812	0.164205	0.207217	0.792429	0.428111	0.999845	#N/A
XLOC_000306	601.735	0.364874	0.250311	1.45768	0.144929	0.999845	#N/A
XLOC_000307	291.697	0.0483381	0.231588	0.208724	0.834664	0.999845	#N/A
XLOC_000308	64.4057	0.286854	0.367803	0.779911	0.435443	0.999845	#N/A
XLOC_000309	4764.66	0.120916	0.230057	0.525592	0.599172	0.999845	epithelial splicing regulatory 2
XLOC_000310	300.796	-0.151471	0.244008	-0.620764	0.534755	0.999845	#N/A
XLOC_000311	1120.75	-0.0262392	0.261159	-0.100472	0.919969	0.999845	ileal sodium bile acid cotransporter-like
XLOC_000312	126.759	-0.0322353	0.387352	-0.0832196	0.933677	0.999845	#N/A
XLOC_000313	123.983	-0.226844	0.263171	-0.861963	0.388708	0.999845	#N/A
XLOC_000314	1017.39	-0.0602543	0.223613	-0.269458	0.787577	0.999845	#N/A
XLOC_000315	403.341	0.040259	0.216244	0.186174	0.852309	0.999845	#N/A
XLOC_000316	924.099	0.422612	0.250733	1.68551	0.0918911	0.999845	#N/A
XLOC_000317	2283.21	-0.19728	0.216559	-0.910976	0.362308	0.999845	#N/A
XLOC_000318	3160.11	-0.331787	0.202442	-1.63893	0.101228	0.999845	#N/A
XLOC_000319	1946.62	-0.146441	0.208669	-0.70179	0.48281	0.999845	#N/A
XLOC_000320	29.0792	0.231224	0.346241	0.667812	0.504254	0.999845	#N/A
XLOC_000322	31.9399	0.212067	0.393826	0.53848	0.590245	0.999845	#N/A
XLOC_000323	77.5659	0.0241515	0.351937	0.0686245	0.945289	0.999845	#N/A
XLOC_000324	15796.4	-0.342761	0.277314	-1.23601	0.216456	0.999845	#N/A
XLOC_000325	428.655	0.332093	0.299877	1.10743	0.268108	0.999845	#N/A
XLOC_000326	60.2151	0.307962	0.345977	0.890124	0.373399	0.999845	Kielin chordin
XLOC_000327	294.081	0.125485	0.231389	0.542312	0.587604	0.999845	#N/A
XLOC_000328	454.696	-0.126976	0.235306	-0.539619	0.58946	0.999845	#N/A
XLOC_000329	223.459	-0.10505	0.305212	-0.344187	0.730706	0.999845	#N/A
XLOC_000333	192.81	0.166254	0.262092	0.634335	0.525862	0.999845	#N/A
XLOC_000334	57.2555	0.112538	0.306546	0.367116	0.713532	0.999845	#N/A
XLOC_000336	7.0297	0.0357215	0.370855	0.096322	0.923265	0.999845	PREDICTED: uncharacterized protein LOC105442492
XLOC_000338	2361.27	0.297952	0.203327	1.46538	0.142817	0.999845	#N/A
XLOC_000340	121.692	-0.38748	0.340019	-1.13958	0.25446	0.999845	cytochrome P450 3A24
XLOC_000341	46.2068	-0.854663	0.40452	-2.11278	0.0346192	0.999845	#N/A
XLOC_000342	939.429	-0.194656	0.318625	-0.610925	0.541249	0.999845	cytochrome P450 3A30
XLOC_000343	5.88546	-0.0816082	0.373554	-0.218465	0.827067	0.999845	#N/A
XLOC_000344	12.4707	-0.23075	0.393131	-0.586954	0.557235	0.999845	#N/A
XLOC_000345	2677.21	0.180235	0.233765	0.771009	0.440702	0.999845	#N/A
XLOC_000347	8.84811	0.182475	0.404499	0.451113	0.651908	0.999845	#N/A
XLOC_000348	23.2357	-0.0979233	0.363786	-0.269178	0.787792	0.999845	#N/A
XLOC_000350	832.844	-0.50585	0.284208	-1.77986	0.0750997	0.999845	#N/A
XLOC_000351	146.898	0.0246596	0.247775	0.0995242	0.920722	0.999845	#N/A
XLOC_000352	359.218	-0.222505	0.231049	-0.96302	0.335537	0.999845	#N/A
XLOC_000353	288.878	0.246892	0.327176	0.754615	0.45048	0.999845	#N/A
XLOC_000354	4313.89	-0.128073	0.258757	-0.494956	0.620631	0.999845	#N/A
XLOC_000355	57.3736	0.195022	0.33949	0.574455	0.56566	0.999845	#N/A
XLOC_000356	603.408	-0.0163543	0.308174	-0.0530683	0.957678	0.999845	#N/A
XLOC_000357	1479.12	0.0470999	0.195263	0.241212	0.809391	0.999845	#N/A
XLOC_000359	471.983	-0.0570681	0.300156	-0.190128	0.849209	0.999845	#N/A
XLOC_000360	386.718	0.0415457	0.234032	0.177522	0.859099	0.999845	#N/A
XLOC_000361	253.948	-0.0298173	0.287119	-0.10385	0.917289	0.999845	#N/A
XLOC_000362	42.0618	-0.0694296	0.394604	-0.175947	0.860335	0.999845	#N/A
XLOC_000363	54.2047	-0.698216	0.402842	-1.73323	0.0830553	0.999845	#N/A
XLOC_000364	253.6	-0.156554	0.290003	-0.539836	0.58931	0.999845	#N/A
XLOC_000365	6950.18	0.380031	0.184708	2.05747	0.0396411	0.999845	#N/A
XLOC_000366	53.4515	-0.00435641	0.340561	-0.0127919	0.989794	0.999845	#N/A
XLOC_000367	1196.2	-0.109713	0.230808	-0.475345	0.634541	0.999845	#N/A
XLOC_000368	197.393	-0.0267666	0.230752	-0.115997	0.907655	0.999845	#N/A
XLOC_000369	181.221	0.00992175	0.317551	0.0312446	0.975075	0.999845	#N/A
XLOC_000370	7618.75	-0.43283	0.282729	-1.5309	0.125794	0.999845	#N/A
XLOC_000371	25.8175	-0.0829888	0.383131	-0.216607	0.828515	0.999845	#N/A
XLOC_000372	66837.2	-0.37164	0.305563	-1.21625	0.22389	0.999845	#N/A
XLOC_000373	281.629	-0.0648	0.227435	-0.284917	0.775708	0.999845	#N/A
XLOC_000374	732.094	0.070624	0.203431	0.347164	0.728468	0.999845	#N/A
XLOC_000375	655.539	0.352205	0.288974	1.21881	0.222915	0.999845	#N/A
XLOC_000377	31.1226	-0.416906	0.399443	-1.04372	0.296616	0.999845	low-density lipo receptor class A domain-containing 2-like
XLOC_000378	136.757	-0.106243	0.270053	-0.393415	0.694013	0.999845	#N/A
XLOC_000379	281.09	0.253498	0.302616	0.837687	0.402206	0.999845	#N/A
XLOC_000380	103.969	0.0843435	0.32994	0.255633	0.798234	0.999845	#N/A
XLOC_000381	508.076	0.390456	0.327078	1.19377	0.232568	0.999845	#N/A
XLOC_000382	470.571	0.326128	0.306409	1.06436	0.287168	0.999845	#N/A
XLOC_000383	885.064	0.0855636	0.279167	0.306497	0.759226	0.999845	#N/A
XLOC_000384	2124.88	-0.0837897	0.251545	-0.333101	0.739058	0.999845	#N/A
XLOC_000386	178.66	-0.128912	0.2991	-0.431001	0.666467	0.999845	cathepsin Z
XLOC_000388	1121.35	-0.0846464	0.187058	-0.452514	0.650899	0.999845	#N/A
XLOC_000389	422.009	-0.12172	0.208228	-0.58455	0.55885	0.999845	#N/A
XLOC_000390	360.024	0.0795518	0.216656	0.367181	0.713484	0.999845	#N/A
XLOC_000391	7.56319	0.00105816	0.395158	0.00267782	0.997863	0.999845	#N/A
XLOC_000393	232.398	0.0784235	0.222567	0.352358	0.72457	0.999845	#N/A
XLOC_000394	803.455	0.299329	0.202488	1.47825	0.13934	0.999845	#N/A
XLOC_000395	60.5387	-0.253001	0.296547	-0.853158	0.393572	0.999845	#N/A
XLOC_000396	315.81	0.143719	0.284354	0.505424	0.613261	0.999845	#N/A
XLOC_000397	143.323	0.214985	0.257203	0.835858	0.403235	0.999845	#N/A
XLOC_000398	17.9211	0.280874	0.403829	0.695527	0.486725	0.999845	#N/A
XLOC_000399	2254.2	-0.275997	0.196188	-1.4068	0.159487	0.999845	#N/A
XLOC_000400	425.464	-0.184653	0.238447	-0.774399	0.438695	0.999845	#N/A
XLOC_000401	22824.5	-0.105359	0.244671	-0.430616	0.666748	0.999845	#N/A
XLOC_000402	463.474	-0.140788	0.324339	-0.434078	0.664231	0.999845	#N/A
XLOC_000403	152.805	-0.0913261	0.326962	-0.279317	0.780002	0.999845	tubulin beta chain-like isoform X1
XLOC_000404	8456.98	-0.122298	0.171153	-0.714552	0.474886	0.999845	tubulin beta chain
XLOC_000405	687.857	-0.139433	0.306881	-0.454354	0.649574	0.999845	#N/A
XLOC_000406	68.4766	-0.129491	0.313601	-0.412915	0.679669	0.999845	#N/A
XLOC_000407	74.2803	0.124664	0.280573	0.44432	0.656811	0.999845	#N/A
XLOC_000408	6.88982	0.598007	0.398732	1.49977	0.133673	0.999845	PREDICTED: uncharacterized protein LOC576450
XLOC_000411	412.347	-0.0286974	0.227086	-0.126372	0.899437	0.999845	COX assembly mitochondrial 2 homolog
XLOC_000412	45.1527	-0.369156	0.352873	-1.04614	0.295494	0.999845	#N/A
XLOC_000413	105.411	0.254928	0.319613	0.797616	0.425093	0.999845	#N/A
XLOC_000414	327.323	0.199502	0.264303	0.754822	0.450356	0.999845	#N/A
XLOC_000415	43.8745	-0.00902018	0.381877	-0.0236207	0.981155	0.999845	#N/A
XLOC_000416	176.3	-0.445657	0.316485	-1.40815	0.159087	0.999845	#N/A
XLOC_000417	25.4865	0.0996517	0.356518	0.279514	0.779851	0.999845	#N/A
XLOC_000418	147.177	0.0117616	0.318295	0.0369519	0.970523	0.999845	#N/A
XLOC_000423	2365.08	-0.310642	0.206675	-1.50305	0.132827	0.999845	cytochrome P450 3A24
XLOC_000424	6.87834	0.367754	0.403488	0.911436	0.362066	0.999845	#N/A
XLOC_000425	711.39	0.0036015	0.379319	0.00949464	0.992424	0.999845	#N/A
XLOC_000426	66.61	0.370698	0.377872	0.981013	0.326586	0.999845	#N/A
XLOC_000429	75.0388	-0.141548	0.377898	-0.374567	0.707982	0.999845	#N/A
XLOC_000430	6.48096	0.543082	0.388188	1.39902	0.161808	0.999845	proline-rich transmembrane 4-like
XLOC_000431	5259.51	-0.0962821	0.196375	-0.490297	0.623923	0.999845	b(0,+)-type amino acid transporter 1 isoform X1
XLOC_000432	19.4796	0.230297	0.387349	0.594547	0.552147	0.999845	#N/A
XLOC_000433	56.3395	0.323639	0.349461	0.926108	0.35439	0.999845	#N/A
XLOC_000434	3.43643	0.193539	0.348076	0.556024	0.578194	0.999845	#N/A
XLOC_000435	77.2586	0.475223	0.327869	1.44943	0.147218	0.999845	#N/A
XLOC_000436	501.864	0.0989918	0.247913	0.399301	0.689671	0.999845	cytochrome heme mitochondrial
XLOC_000437	515.353	-0.0726563	0.225681	-0.321943	0.747496	0.999845	#N/A
XLOC_000438	780.229	-0.378962	0.197463	-1.91915	0.0549649	0.999845	#N/A
XLOC_000439	302.918	0.134083	0.282395	0.474804	0.634927	0.999845	#N/A
XLOC_000440	343.877	-0.180587	0.278019	-0.649548	0.515984	0.999845	#N/A
XLOC_000441	31641.8	0.198089	0.231959	0.853984	0.393114	0.999845	#N/A
XLOC_000443	905.374	-0.0313656	0.199274	-0.157399	0.87493	0.999845	SNF-related serine threonine- kinase
XLOC_000444	2620.2	-0.0682628	0.213579	-0.319613	0.749262	0.999845	#N/A
XLOC_000445	218.34	0.129845	0.346059	0.375211	0.707503	0.999845	#N/A
XLOC_000446	1025.72	-0.230929	0.235846	-0.979151	0.327505	0.999845	maestro heat-like repeat-containing family member 1 isoform X2
XLOC_000447	15.5826	0.239942	0.404485	0.593204	0.553044	0.999845	#N/A
XLOC_000448	23.2442	0.292977	0.404123	0.72497	0.468471	0.999845	#N/A
XLOC_000451	184.653	0.0137967	0.246937	0.0558713	0.955444	0.999845	PREDICTED: derlin-1-like
XLOC_000452	6.69475	0.245921	0.401216	0.612939	0.539916	0.999845	#N/A
XLOC_000453	161.884	-0.068749	0.25011	-0.274875	0.783412	0.999845	#N/A
XLOC_000454	621.839	-0.470689	0.37346	-1.26035	0.207544	0.999845	#N/A
XLOC_000455	113.949	-0.201064	0.253973	-0.791675	0.42855	0.999845	#N/A
XLOC_000456	864.944	-0.25177	0.23569	-1.06822	0.285419	0.999845	#N/A
XLOC_000457	126.818	-0.337933	0.303765	-1.11248	0.265932	0.999845	#N/A
XLOC_000458	62.599	0.114535	0.38439	0.297967	0.765728	0.999845	#N/A
XLOC_000460	33.6659	0.139886	0.362901	0.385466	0.699892	0.999845	#N/A
XLOC_000461	610.371	-0.519047	0.257447	-2.01613	0.0437863	0.999845	---NA---
XLOC_000465	168.693	-0.00821626	0.264822	-0.0310255	0.975249	0.999845	#N/A
XLOC_000466	17.2241	-0.389586	0.40449	-0.963152	0.335471	0.999845	#N/A
XLOC_000467	11.701	0.00301997	0.402333	0.00750613	0.994011	0.999845	#N/A
XLOC_000468	3.48142	-0.271311	0.280946	-0.965706	0.334191	0.999845	#N/A
XLOC_000470	4.86953	-0.573872	0.383614	-1.49596	0.134663	0.999845	#N/A
XLOC_000474	239.165	0.370945	0.301349	1.23095	0.218342	0.999845	#N/A
XLOC_000476	4409.85	-0.230686	0.282512	-0.816552	0.414184	0.999845	#N/A
XLOC_000477	358.679	0.12447	0.39762	0.313038	0.754251	0.999845	#N/A
XLOC_000478	11332.1	0.087048	0.2772	0.314025	0.753502	0.999845	#N/A
XLOC_000479	7.20747	-0.0404804	0.399766	-0.10126	0.919344	0.999845	#N/A
XLOC_000480	9.16076	0.445041	0.39634	1.12288	0.26149	0.999845	sulfotransferase family cytosolic 1B member 1
XLOC_000484	684.933	-0.0313359	0.277692	-0.112844	0.910154	0.999845	#N/A
XLOC_000485	264.651	0.0911271	0.260024	0.350457	0.725996	0.999845	#N/A
XLOC_000486	1207.02	-0.452552	0.296138	-1.52818	0.126467	0.999845	#N/A
XLOC_000492	4.60395	-0.0725534	0.38683	-0.187559	0.851223	0.999845	G- coupled receptor GRL101 isoform X1
XLOC_000493	90.0798	0.264169	0.299888	0.880892	0.378376	0.999845	dipeptidyl peptidase 1
XLOC_000495	90.4037	-0.0980683	0.400391	-0.244932	0.806509	0.999845	#N/A
XLOC_000498	8813.78	-0.29969	0.253029	-1.18441	0.236251	0.999845	#N/A
XLOC_000499	40.1887	0.0645127	0.377492	0.170898	0.864304	0.999845	#N/A
XLOC_000500	770.235	0.147508	0.238041	0.619676	0.535471	0.999845	#N/A
XLOC_000501	26.9726	-0.100642	0.388178	-0.259269	0.795428	0.999845	#N/A
XLOC_000502	41.2021	-0.0629187	0.399208	-0.157609	0.874765	0.999845	#N/A
XLOC_000503	441.446	-0.155566	0.228077	-0.682076	0.495191	0.999845	#N/A
XLOC_000507	76.0768	-0.23774	0.299751	-0.793124	0.427705	0.999845	#N/A
XLOC_000509	925.111	-0.124106	0.248698	-0.499023	0.617763	0.999845	germinal-center associated nuclear -like isoform X1
XLOC_000510	78.4547	0.262047	0.357893	0.732193	0.464051	0.999845	#N/A
XLOC_000513	633.138	-0.0318297	0.398743	-0.0798251	0.936376	0.999845	#N/A
XLOC_000514	60.2195	0.269827	0.306597	0.88007	0.378821	0.999845	#N/A
XLOC_000515	1186.62	-0.462709	0.301852	-1.5329	0.125301	0.999845	#N/A
XLOC_000518	5.32642	0.0508972	0.377593	0.134794	0.892775	0.999845	#N/A
XLOC_000519	298.153	-0.201323	0.194636	-1.03436	0.30097	0.999845	#N/A
XLOC_000520	387.954	-0.118387	0.227528	-0.520321	0.60284	0.999845	#N/A
XLOC_000521	60.4743	-0.106011	0.369358	-0.287015	0.774101	0.999845	#N/A
XLOC_000522	299.272	0.0852	0.280237	0.304029	0.761106	0.999845	#N/A
XLOC_000524	928.39	-0.118581	0.316195	-0.375024	0.707643	0.999845	#N/A
XLOC_000525	184.182	0.224644	0.370838	0.605773	0.544666	0.999845	#N/A
XLOC_000526	1776.16	-0.265436	0.34159	-0.777059	0.437124	0.999845	#N/A
XLOC_000527	3603.35	-0.184674	0.217691	-0.848328	0.396255	0.999845	#N/A
XLOC_000528	4620.15	-0.0966639	0.226545	-0.426687	0.669607	0.999845	#N/A
XLOC_000529	4368.46	-0.0298465	0.195042	-0.153026	0.878378	0.999845	#N/A
XLOC_000530	7038.56	-0.17576	0.25994	-0.676155	0.498942	0.999845	#N/A
XLOC_000531	294.172	-0.692402	0.379648	-1.8238	0.0681825	0.999845	---NA---
XLOC_000532	240.115	0.237193	0.261361	0.907532	0.364125	0.999845	heparan sulfate glucosamine 3-O-sulfotransferase 1-like
XLOC_000533	403.92	-0.042939	0.281255	-0.15267	0.878659	0.999845	#N/A
XLOC_000534	195.792	-0.0743067	0.32035	-0.231955	0.816573	0.999845	heparan sulfate glucosamine 3-O-sulfotransferase 1-like
XLOC_000535	8.76237	0.165301	0.253707	0.651545	0.514695	0.999845	#N/A
XLOC_000536	12.7558	-0.0411023	0.276828	-0.148476	0.881967	0.999845	#N/A
XLOC_000542	3.51933	-0.169908	0.235311	-0.722057	0.470259	0.999845	#N/A
XLOC_000543	356.993	-0.256493	0.369081	-0.69495	0.487087	0.999845	#N/A
XLOC_000544	42.4662	0.000635646	0.369725	0.00171924	0.998628	0.999845	#N/A
XLOC_000545	64.9506	0.306229	0.334133	0.916489	0.359411	0.999845	#N/A
XLOC_000547	31.7137	-0.115984	0.377714	-0.307068	0.758792	0.999845	#N/A
XLOC_000548	3.45984	-0.225859	0.288493	-0.782893	0.43369	0.999845	#N/A
XLOC_000549	9.55619	-0.0568783	0.34199	-0.166316	0.867908	0.999845	#N/A
XLOC_000550	10.5267	-0.497066	0.378196	-1.31431	0.188742	0.999845	#N/A
XLOC_000554	3.79861	0.263829	0.280379	0.94097	0.34672	0.999845	#N/A
XLOC_000558	5.68328	-0.266035	0.353327	-0.752944	0.451484	0.999845	#N/A
XLOC_000559	741.148	-0.347411	0.272299	-1.27584	0.20201	0.999845	#N/A
XLOC_000560	67.9855	0.131565	0.363835	0.361607	0.717646	0.999845	#N/A
XLOC_000561	35.9186	0.467253	0.38225	1.22238	0.221565	0.999845	#N/A
XLOC_000562	320.893	0.0808984	0.25557	0.316541	0.751592	0.999845	#N/A
XLOC_000563	231.17	0.053296	0.228292	0.233455	0.815408	0.999845	#N/A
XLOC_000564	94.2793	-0.0927393	0.340585	-0.272294	0.785396	0.999845	#N/A
XLOC_000565	819.345	-0.3564	0.244618	-1.45697	0.145125	0.999845	#N/A
XLOC_000566	790.163	0.207502	0.307719	0.674324	0.500105	0.999845	#N/A
XLOC_000567	145.034	0.309665	0.284708	1.08766	0.276745	0.999845	#N/A
XLOC_000568	182.918	-0.268936	0.325002	-0.827489	0.40796	0.999845	#N/A
XLOC_000569	1099.96	-0.0220624	0.178658	-0.12349	0.901719	0.999845	#N/A
XLOC_000570	7.45077	0.548369	0.394594	1.3897	0.164619	0.999845	sia-alpha-2,3-Gal-beta-1,4- c-R:alpha 2,8-sialyltransferase-like
XLOC_000571	104.08	0.569876	0.402897	1.41444	0.157232	0.999845	#N/A
XLOC_000572	178.279	-0.186866	0.290722	-0.642765	0.520377	0.999845	#N/A
XLOC_000573	219.488	0.0567228	0.313159	0.181131	0.856265	0.999845	#N/A
XLOC_000574	25.4963	0.146661	0.36903	0.397424	0.691055	0.999845	#N/A
XLOC_000575	604.216	0.183345	0.341289	0.537212	0.591121	0.999845	#N/A
XLOC_000576	175.601	0.0854332	0.333136	0.256452	0.797602	0.999845	#N/A
XLOC_000577	558.518	0.0581345	0.264758	0.219576	0.826202	0.999845	#N/A
XLOC_000578	1361.89	-0.0821563	0.303488	-0.270707	0.786616	0.999845	mitochondrial dynamics MID51
XLOC_000580	26.9966	0.245422	0.400743	0.612417	0.540262	0.999845	muscarinic acetylcholine receptor M3-like
XLOC_000581	5.38738	0.299073	0.39234	0.762281	0.445892	0.999845	#N/A
XLOC_000582	71.6929	0.0888628	0.336071	0.264417	0.791459	0.999845	#N/A
XLOC_000583	380.64	0.335119	0.224197	1.49475	0.13498	0.999845	#N/A
XLOC_000584	109.531	0.613954	0.304278	2.01774	0.0436185	0.999845	#N/A
XLOC_000585	705.178	0.0407559	0.181382	0.224696	0.822216	0.999845	#N/A
XLOC_000586	3466.6	-0.161711	0.339118	-0.476857	0.633464	0.999845	#N/A
XLOC_000588	720.831	-0.365468	0.296802	-1.23135	0.218191	0.999845	#N/A
XLOC_000589	518.15	0.179714	0.224086	0.801986	0.422561	0.999845	UPF0488 C8orf33 homolog
XLOC_000591	38.5359	0.0911248	0.332307	0.274219	0.783916	0.999845	#N/A
XLOC_000592	18.6447	0.0407216	0.390143	0.104376	0.916871	0.999845	#N/A
XLOC_000593	266783	0.52095	0.303853	1.71448	0.08644	0.999845	myosin heavy striated muscle isoform X1
XLOC_000594	263.069	0.00942427	0.271307	0.0347366	0.97229	0.999845	#N/A
XLOC_000595	121.318	0.17821	0.360119	0.494865	0.620695	0.999845	#N/A
XLOC_000596	183.805	0.244749	0.31551	0.775724	0.437912	0.999845	#N/A
XLOC_000597	85.2087	0.286756	0.33845	0.847262	0.396849	0.999845	#N/A
XLOC_000598	228.955	0.0545488	0.371543	0.146817	0.883276	0.999845	#N/A
XLOC_000601	739.467	0.161757	0.264275	0.612079	0.540485	0.999845	#N/A
XLOC_000603	292.244	0.177081	0.334279	0.52974	0.596292	0.999845	#N/A
XLOC_000606	13495	-0.198431	0.249375	-0.795712	0.426199	0.999845	#N/A
XLOC_000607	1512.71	0.133236	0.200598	0.664197	0.506564	0.999845	#N/A
XLOC_000608	8451.38	-0.225178	0.238291	-0.944973	0.344673	0.999845	#N/A
XLOC_000609	7.69746	-0.139333	0.39996	-0.348368	0.727564	0.999845	#N/A
XLOC_000610	10.1171	-0.158456	0.404399	-0.391831	0.695183	0.999845	#N/A
XLOC_000611	11.9924	-0.614648	0.348106	-1.76569	0.0774477	0.999845	#N/A
XLOC_000613	818.084	-0.313959	0.292979	-1.07161	0.283897	0.999845	#N/A
XLOC_000614	175.947	-0.144332	0.382207	-0.377629	0.705706	0.999845	---NA---
XLOC_000619	9.857	0.126251	0.366611	0.344373	0.730566	0.999845	---NA---
XLOC_000622	11.5479	-0.0562093	0.388905	-0.144532	0.88508	0.999845	#N/A
XLOC_000628	111.44	0.184471	0.249376	0.73973	0.459464	0.999845	#N/A
XLOC_000629	110.316	0.10531	0.333586	0.31569	0.752238	0.999845	#N/A
XLOC_000630	239.411	0.248348	0.268827	0.923822	0.355579	0.999845	#N/A
XLOC_000631	979.684	-0.0131429	0.1841	-0.0713898	0.943087	0.999845	#N/A
XLOC_000632	127.182	0.0955996	0.315495	0.303015	0.761878	0.999845	#N/A
XLOC_000633	4.25052	-0.274911	0.353208	-0.778325	0.436378	0.999845	#N/A
XLOC_000634	88.5494	0.00235212	0.317766	0.00740205	0.994094	0.999845	#N/A
XLOC_000635	147.783	-0.242214	0.355822	-0.680715	0.496052	0.999845	#N/A
XLOC_000636	270.651	0.11612	0.265437	0.437466	0.661774	0.999845	PREDICTED: uncharacterized protein KIAA0513
XLOC_000637	43.5194	0.321558	0.365197	0.880505	0.378586	0.999845	#N/A
XLOC_000639	1215.85	0.204492	0.38814	0.526851	0.598297	0.999845	---NA---
XLOC_000640	32.7946	0.140618	0.394951	0.35604	0.721811	0.999845	#N/A
XLOC_000641	1322.98	-0.291463	0.345637	-0.843265	0.39908	0.999845	#N/A
XLOC_000642	33.3735	0.176868	0.393201	0.449815	0.652844	0.999845	#N/A
XLOC_000643	37.4899	0.231644	0.342745	0.675849	0.499137	0.999845	#N/A
XLOC_000644	86.3762	-0.0147823	0.354581	-0.0416896	0.966746	0.999845	#N/A
XLOC_000645	68.6655	0.150787	0.373198	0.404039	0.686184	0.999845	#N/A
XLOC_000647	6.27884	-0.0574745	0.393047	-0.146228	0.883742	0.999845	#N/A
XLOC_000648	720.837	-0.247026	0.361261	-0.683788	0.494109	0.999845	#N/A
XLOC_000649	426.988	0.331702	0.255628	1.2976	0.194426	0.999845	#N/A
XLOC_000650	12249.7	-0.214628	0.256504	-0.836745	0.402736	0.999845	#N/A
XLOC_000651	900.223	0.641794	0.321897	1.99379	0.0461755	0.999845	#N/A
XLOC_000652	69.7698	0.190467	0.344624	0.552681	0.580482	0.999845	#N/A
XLOC_000657	8526.4	0.166377	0.396877	0.419215	0.675059	0.999845	#N/A
XLOC_000658	2652.09	-0.142723	0.236841	-0.60261	0.546768	0.999845	FH1 FH2 domain-containing 3
XLOC_000659	5.13877	-0.140581	0.372911	-0.376982	0.706187	0.999845	#N/A
XLOC_000660	726.52	0.08801	0.293974	0.29938	0.76465	0.999845	#N/A
XLOC_000661	190.005	0.432645	0.363397	1.19056	0.233828	0.999845	#N/A
XLOC_000662	223.16	0.237799	0.239987	0.990885	0.321742	0.999845	#N/A
XLOC_000666	184.593	-0.197204	0.226018	-0.872517	0.382927	0.999845	#N/A
XLOC_000667	1511.44	0.0528622	0.335558	0.157535	0.874823	0.999845	tyrosine aminotransferase isoform X1
XLOC_000668	53.1932	-0.130418	0.341723	-0.381649	0.702722	0.999845	#N/A
XLOC_000671	28.6222	-0.358742	0.404507	-0.886863	0.375153	0.999845	#N/A
XLOC_000672	528.657	0.0252459	0.215446	0.11718	0.906718	0.999845	#N/A
XLOC_000674	313.133	0.436358	0.265691	1.64235	0.100517	0.999845	#N/A
XLOC_000675	492.58	-0.0152113	0.264995	-0.0574021	0.954225	0.999845	#N/A
XLOC_000676	607.019	0.0802159	0.193019	0.415586	0.677713	0.999845	transmembrane 143 isoform X2
XLOC_000677	151.266	-0.0085987	0.256105	-0.0335749	0.973216	0.999845	#N/A
XLOC_000678	350.335	-0.0906691	0.320191	-0.283172	0.777045	0.999845	#N/A
XLOC_000679	361.351	0.0773809	0.266395	0.290475	0.771453	0.999845	Cyclic nucleotide gated channel beta partial
XLOC_000680	43.3642	-0.0380785	0.35098	-0.108492	0.913605	0.999845	#N/A
XLOC_000681	64.3064	0.246967	0.342719	0.72061	0.471149	0.999845	#N/A
XLOC_000683	3.34819	-0.560516	0.368205	-1.52229	0.127936	0.999845	#N/A
XLOC_000684	5.304	-0.288395	0.392602	-0.734573	0.4626	0.999845	#N/A
XLOC_000685	185.729	-0.0217403	0.315218	-0.068969	0.945014	0.999845	#N/A
XLOC_000686	102.034	-0.0917846	0.362262	-0.253365	0.799986	0.999845	#N/A
XLOC_000688	417.812	0.392466	0.257384	1.52483	0.127303	0.999845	#N/A
XLOC_000689	1239.72	-0.068273	0.235951	-0.289352	0.772312	0.999845	#N/A
XLOC_000693	159.667	-0.0200066	0.234505	-0.0853139	0.932012	0.999845	#N/A
XLOC_000702	5.87886	-0.458675	0.334112	-1.37282	0.169808	0.999845	#N/A
XLOC_000703	1116.88	-0.249459	0.270142	-0.923437	0.355779	0.999845	#N/A
XLOC_000705	7.95477	-0.413864	0.401492	-1.03081	0.302628	0.999845	#N/A
XLOC_000706	4.6749	-0.245735	0.377676	-0.650651	0.515272	0.999845	---NA---
XLOC_000707	16479.9	-0.0542555	0.291628	-0.186044	0.852411	0.999845	---NA---
XLOC_000708	3.84026	0.462906	0.324284	1.42747	0.153444	0.999845	#N/A
XLOC_000709	3.94468	-0.145817	0.250808	-0.581389	0.560978	0.999845	#N/A
XLOC_000714	5.80885	-0.248806	0.378407	-0.65751	0.510853	0.999845	#N/A
XLOC_000715	73.2316	-0.537381	0.356139	-1.50891	0.131322	0.999845	#N/A
XLOC_000718	142.333	-0.0526379	0.27424	-0.191941	0.847789	0.999845	#N/A
XLOC_000721	317.56	0.504252	0.404208	1.24751	0.212212	0.999845	#N/A
XLOC_000725	55.2508	-0.0498642	0.352013	-0.141654	0.887353	0.999845	#N/A
XLOC_000727	178.003	0.138243	0.309982	0.445971	0.655619	0.999845	#N/A
XLOC_000728	4.29067	-0.368767	0.388545	-0.949096	0.342572	0.999845	#N/A
XLOC_000729	22.5976	-0.292441	0.384079	-0.761408	0.446414	0.999845	#N/A
XLOC_000730	182.152	-0.359988	0.248855	-1.44658	0.148015	0.999845	#N/A
XLOC_000731	80.3404	0.239371	0.27765	0.862131	0.388615	0.999845	#N/A
XLOC_000732	14886.1	-0.284079	0.257981	-1.10116	0.270826	0.999845	#N/A
XLOC_000733	7.82313	0.576432	0.398294	1.44725	0.147827	0.999845	#N/A
XLOC_000734	195.585	0.0579086	0.301656	0.191969	0.847767	0.999845	#N/A
XLOC_000736	414.147	0.365971	0.28691	1.27556	0.202111	0.999845	protocadherin-11 X-linked
XLOC_000737	25.388	0.506257	0.403939	1.2533	0.210096	0.999845	#N/A
XLOC_000738	8.63561	0.588837	0.402917	1.46144	0.143896	0.999845	#N/A
XLOC_000739	753.244	0.340693	0.360681	0.944583	0.344872	0.999845	#N/A
XLOC_000740	130.071	0.135445	0.395979	0.34205	0.732313	0.999845	#N/A
XLOC_000741	7.64528	-0.372087	0.352398	-1.05587	0.291027	0.999845	#N/A
XLOC_000743	626.605	-0.142395	0.216762	-0.656918	0.511234	0.999845	#N/A
XLOC_000744	457.593	0.315497	0.369529	0.85378	0.393227	0.999845	#N/A
XLOC_000745	374.953	0.20481	0.278001	0.736723	0.461291	0.999845	tumor necrosis factor receptor superfamily member 3-like
XLOC_000752	289.472	0.363264	0.401366	0.905069	0.365429	0.999845	#N/A
XLOC_000753	34.1343	-0.282204	0.401779	-0.702387	0.482438	0.999845	steroid 17-alpha-hydroxylase 17,20 lyase
XLOC_000755	2094.36	-0.329158	0.202647	-1.62429	0.104313	0.999845	#N/A
XLOC_000756	2403.12	-0.247963	0.251497	-0.985949	0.324158	0.999845	#N/A
XLOC_000758	348.459	0.0962865	0.254301	0.378631	0.704962	0.999845	#N/A
XLOC_000761	449.155	0.199662	0.263926	0.756507	0.449345	0.999845	#N/A
XLOC_000762	111.001	0.125614	0.294351	0.426749	0.669562	0.999845	#N/A
XLOC_000763	169.248	0.0678144	0.319595	0.212189	0.83196	0.999845	#N/A
XLOC_000764	220.843	0.242339	0.300201	0.807255	0.419519	0.999845	#N/A
XLOC_000765	112.569	0.342486	0.38266	0.895012	0.370781	0.999845	monocarboxylate transporter 13
XLOC_000766	467.773	0.0963601	0.286795	0.335989	0.736879	0.999845	#N/A
XLOC_000767	1061.78	-0.129704	0.205646	-0.630713	0.528228	0.999845	#N/A
XLOC_000768	955.669	-0.127001	0.196092	-0.647661	0.517204	0.999845	#N/A
XLOC_000769	179.063	0.500273	0.312159	1.60262	0.109019	0.999845	#N/A
XLOC_000770	36.0638	0.171682	0.340679	0.503941	0.614303	0.999845	#N/A
XLOC_000771	12.7474	0.61543	0.402705	1.52824	0.126453	0.999845	#N/A
XLOC_000772	160.442	0.320891	0.338997	0.94659	0.343848	0.999845	#N/A
XLOC_000773	1816.4	-0.104136	0.204004	-0.510459	0.60973	0.999845	CRAL-TRIO domain-containing -like
XLOC_000776	44.5053	0.103046	0.398847	0.25836	0.796129	0.999845	#N/A
XLOC_000777	874.555	0.0901679	0.32619	0.276427	0.78222	0.999845	#N/A
XLOC_000782	471.226	0.533404	0.288959	1.84595	0.0648994	0.999845	#N/A
XLOC_000790	15.301	-0.139506	0.396602	-0.351753	0.725023	0.999845	#N/A
XLOC_000791	6.99397	0.0922004	0.403759	0.228355	0.81937	0.999845	#N/A
XLOC_000792	3.61605	-0.352225	0.367631	-0.958096	0.338014	0.999845	#N/A
XLOC_000793	61.609	0.681081	0.374077	1.8207	0.0686529	0.999845	---NA---
XLOC_000794	3.16119	-0.143345	0.263887	-0.543206	0.586988	0.999845	#N/A
XLOC_000795	3.26281	0.162246	0.305682	0.530767	0.59558	0.999845	#N/A
XLOC_000796	7.01733	-0.323214	0.368534	-0.877027	0.380472	0.999845	---NA---
XLOC_000797	30.9285	-0.42049	0.404155	-1.04042	0.298147	0.999845	---NA---
XLOC_000798	4.14167	-0.0785296	0.317597	-0.247262	0.804706	0.999845	#N/A
XLOC_000799	3.97746	0.345163	0.372595	0.926376	0.354251	0.999845	---NA---
XLOC_000806	71.0803	0.270238	0.396199	0.682077	0.49519	0.999845	#N/A
XLOC_000807	18.6373	0.127071	0.363925	0.349168	0.726963	0.999845	#N/A
XLOC_000808	38.5566	0.259766	0.395155	0.657377	0.510939	0.999845	#N/A
XLOC_000809	5.50284	-0.794949	0.384501	-2.06748	0.0386886	0.999845	---NA---
XLOC_000810	3.77867	-0.0180229	0.243331	-0.0740674	0.940957	0.999845	#N/A
XLOC_000813	5.89137	-0.42809	0.353697	-1.21033	0.226152	0.999845	#N/A
XLOC_000817	1126.62	0.0892722	0.223245	0.399884	0.689242	0.999845	#N/A
XLOC_000822	1252.09	0.0281588	0.183547	0.153414	0.878072	0.999845	#N/A
XLOC_000823	98.9476	-0.434882	0.283902	-1.5318	0.125571	0.999845	rotatin- partial
XLOC_000828	573.116	-0.423597	0.284198	-1.4905	0.136093	0.999845	#N/A
XLOC_000829	135.132	-0.0504576	0.327633	-0.154007	0.877604	0.999845	#N/A
XLOC_000830	151.755	-0.278421	0.343025	-0.811665	0.416984	0.999845	#N/A
XLOC_000832	192.018	0.545637	0.360106	1.51521	0.129719	0.999845	#N/A
XLOC_000833	130.72	0.466185	0.308425	1.5115	0.130661	0.999845	#N/A
XLOC_000834	194.079	-0.176774	0.254882	-0.693551	0.487964	0.999845	#N/A
XLOC_000835	513.853	0.340717	0.244395	1.39412	0.16328	0.999845	#N/A
XLOC_000837	7.09633	-0.131592	0.377376	-0.348702	0.727313	0.999845	#N/A
XLOC_000838	71.3805	-0.270924	0.379752	-0.713424	0.475583	0.999845	#N/A
XLOC_000839	118.261	-0.328958	0.324632	-1.01333	0.310905	0.999845	#N/A
XLOC_000840	19.9752	0.0640501	0.397522	0.161123	0.871996	0.999845	#N/A
XLOC_000841	799.7	0.192623	0.255038	0.755273	0.450085	0.999845	#N/A
XLOC_000842	2461.27	-0.0596597	0.175143	-0.340635	0.733378	0.999845	#N/A
XLOC_000843	119.969	0.27881	0.404472	0.689318	0.490623	0.999845	#N/A
XLOC_000844	1000.52	-0.469364	0.261953	-1.79178	0.0731674	0.999845	#N/A
XLOC_000845	21.2254	-0.0184076	0.391176	-0.047057	0.962468	0.999845	#N/A
XLOC_000846	1482.72	-0.144105	0.202534	-0.71151	0.476768	0.999845	#N/A
XLOC_000847	425.807	-0.173571	0.25365	-0.684294	0.49379	0.999845	#N/A
XLOC_000848	428.615	-0.276052	0.263534	-1.0475	0.294867	0.999845	#N/A
XLOC_000849	3624.05	-0.400039	0.353569	-1.13143	0.257873	0.999845	#N/A
XLOC_000850	69.313	0.354405	0.325485	1.08885	0.27622	0.999845	#N/A
XLOC_000851	589.317	-0.138416	0.230194	-0.601302	0.547639	0.999845	#N/A
XLOC_000852	20.1309	0.144074	0.384645	0.374563	0.707985	0.999845	---NA---
XLOC_000853	820.816	0.283596	0.303213	0.935303	0.349632	0.999845	#N/A
XLOC_000854	86.9309	0.085653	0.39977	0.214255	0.830348	0.999845	#N/A
XLOC_000855	174.596	0.184232	0.225265	0.817846	0.413445	0.999845	#N/A
XLOC_000856	371.787	-0.0833527	0.19491	-0.427647	0.668908	0.999845	#N/A
XLOC_000857	2162.74	-0.191388	0.188894	-1.0132	0.310964	0.999845	#N/A
XLOC_000858	603.281	0.0947074	0.212662	0.445342	0.656072	0.999845	#N/A
XLOC_000859	580.228	-0.187121	0.309385	-0.604817	0.545301	0.999845	#N/A
XLOC_000860	3463.82	0.0232702	0.19984	0.116444	0.9073	0.999845	#N/A
XLOC_000861	1377.77	-0.1218	0.219611	-0.554618	0.579156	0.999845	#N/A
XLOC_000862	343.484	0.197461	0.226534	0.871661	0.383393	0.999845	#N/A
XLOC_000864	486.163	0.15257	0.217581	0.701207	0.483174	0.999845	#N/A
XLOC_000866	1317.14	0.0725905	0.344953	0.210436	0.833328	0.999845	#N/A
XLOC_000867	440.605	-0.328519	0.243353	-1.34997	0.177025	0.999845	#N/A
XLOC_000868	38.787	-0.26342	0.387913	-0.679069	0.497094	0.999845	#N/A
XLOC_000870	226.558	0.274039	0.371105	0.73844	0.460247	0.999845	#N/A
XLOC_000871	704.212	-0.0188711	0.190773	-0.0989192	0.921202	0.999845	#N/A
XLOC_000872	105.769	0.236243	0.35982	0.656559	0.511465	0.999845	#N/A
XLOC_000873	154.814	0.304463	0.323588	0.940897	0.346758	0.999845	#N/A
XLOC_000874	53.021	0.0031131	0.385754	0.00807017	0.993561	0.999845	#N/A
XLOC_000877	9.03923	-0.209873	0.399661	-0.525128	0.599494	0.999845	#N/A
XLOC_000879	62.1963	0.1352	0.308828	0.437785	0.661542	0.999845	diphosphomevalonate decarboxylase
XLOC_000880	2953.99	0.101192	0.203044	0.498373	0.618221	0.999845	#N/A
XLOC_000881	237.078	0.199774	0.239126	0.835433	0.403474	0.999845	#N/A
XLOC_000882	2790.17	0.127053	0.209633	0.606073	0.544466	0.999845	#N/A
XLOC_000885	174.87	-0.2248	0.288078	-0.780343	0.435189	0.999845	#N/A
XLOC_000887	638.632	-0.0617982	0.226811	-0.272466	0.785264	0.999845	#N/A
XLOC_000888	155.854	0.179816	0.3243	0.554475	0.579254	0.999845	#N/A
XLOC_000889	161.35	-0.0571685	0.332461	-0.171955	0.863473	0.999845	#N/A
XLOC_000890	126.625	0.256043	0.269273	0.950867	0.341672	0.999845	#N/A
XLOC_000891	104.5	0.0621949	0.307361	0.202351	0.839642	0.999845	#N/A
XLOC_000893	499.587	0.0670961	0.266728	0.251553	0.801387	0.999845	#N/A
XLOC_000894	535.159	0.0556272	0.194812	0.285543	0.775228	0.999845	#N/A
XLOC_000898	13.8295	-0.581287	0.402376	-1.44464	0.14856	0.999845	#N/A
XLOC_000899	3.63192	-0.426464	0.350294	-1.21745	0.223435	0.999845	#N/A
XLOC_000900	4.96508	-0.218458	0.364304	-0.599659	0.548733	0.999845	#N/A
XLOC_000901	298.21	-0.246569	0.297789	-0.828001	0.40767	0.999845	#N/A
XLOC_000903	6.88865	0.177496	0.343069	0.517377	0.604893	0.999845	#N/A
XLOC_000904	5.96937	0.366262	0.377184	0.971044	0.331527	0.999845	#N/A
XLOC_000905	9.11691	-0.421046	0.403859	-1.04256	0.297154	0.999845	#N/A
XLOC_000907	7.88376	-0.441455	0.383945	-1.14979	0.250231	0.999845	---NA---
XLOC_000909	86.2252	-0.416956	0.268365	-1.55369	0.120259	0.999845	#N/A
XLOC_000910	27.3387	0.688076	0.404515	1.70099	0.0889449	0.999845	#N/A
XLOC_000912	3.80715	-0.13922	0.31018	-0.448836	0.65355	0.999845	#N/A
XLOC_000914	9.15873	0.878954	0.397682	2.21019	0.0270919	0.999845	#N/A
XLOC_000915	36.8981	0.319597	0.400091	0.798811	0.4244	0.999845	#N/A
XLOC_000916	28.1741	0.638112	0.39146	1.63008	0.103085	0.999845	#N/A
XLOC_000918	8.97766	-0.0219068	0.337094	-0.0649873	0.948184	0.999845	#N/A
XLOC_000921	387.026	0.0354891	0.340486	0.104231	0.916986	0.999845	#N/A
XLOC_000922	69.9838	0.579174	0.3418	1.69448	0.0901733	0.999845	---NA---
XLOC_000923	13352	0.367416	0.265407	1.38435	0.166251	0.999845	ankyrin-3 isoform X36
XLOC_000926	403.709	0.172118	0.318277	0.540779	0.58866	0.999845	#N/A
XLOC_000927	183.508	0.398716	0.324415	1.22903	0.21906	0.999845	#N/A
XLOC_000928	393.2	-0.0172215	0.248231	-0.0693768	0.94469	0.999845	#N/A
XLOC_000929	2590.58	0.00546953	0.258911	0.0211251	0.983146	0.999845	#N/A
XLOC_000930	97.6798	-0.0627243	0.299595	-0.209364	0.834164	0.999845	#N/A
XLOC_000932	1064.46	-0.187878	0.22918	-0.819784	0.412339	0.999845	#N/A
XLOC_000933	235.212	0.306326	0.271917	1.12654	0.259936	0.999845	#N/A
XLOC_000934	871.2	0.131113	0.341864	0.383524	0.701331	0.999845	#N/A
XLOC_000935	1503.44	-0.181122	0.191334	-0.946629	0.343828	0.999845	#N/A
XLOC_000937	53.6364	0.0921294	0.386803	0.238182	0.81174	0.999845	#N/A
XLOC_000938	3.33146	-0.129875	0.375141	-0.346204	0.729189	0.999845	#N/A
XLOC_000939	438.169	0.0776943	0.303201	0.256247	0.79776	0.999845	cadherin EGF LAG seven-pass G-type receptor 1-like isoform X1
XLOC_000941	993.528	-0.201817	0.340122	-0.593366	0.552936	0.999845	#N/A
XLOC_000945	4.37899	0.0642743	0.331524	0.193875	0.846273	0.999845	#N/A
XLOC_000947	161.459	0.343717	0.283352	1.21304	0.225116	0.999845	#N/A
XLOC_000949	822.694	0.00188241	0.220125	0.00855155	0.993177	0.999845	#N/A
XLOC_000950	58.5525	0.394905	0.374414	1.05473	0.291549	0.999845	#N/A
XLOC_000951	789.448	0.212761	0.196772	1.08126	0.279584	0.999845	#N/A
XLOC_000952	1282.59	-0.300873	0.231389	-1.30029	0.193501	0.999845	#N/A
XLOC_000955	85.5328	0.102715	0.307223	0.334334	0.738128	0.999845	#N/A
XLOC_000956	3268.01	-0.0952703	0.225077	-0.423278	0.672093	0.999845	#N/A
XLOC_000958	25.8565	-0.755212	0.380178	-1.98647	0.046981	0.999845	#N/A
XLOC_000961	5.01762	0.204591	0.389982	0.524616	0.59985	0.999845	#N/A
XLOC_000962	4.40731	0.291248	0.38454	0.757392	0.448815	0.999845	#N/A
XLOC_000965	4.52671	-0.228356	0.311991	-0.73193	0.464211	0.999845	#N/A
XLOC_000966	256.482	-0.121169	0.361944	-0.334772	0.737797	0.999845	#N/A
XLOC_000967	5.98403	-0.518885	0.390847	-1.32759	0.184314	0.999845	#N/A
XLOC_000968	4.7271	-0.180034	0.375001	-0.480089	0.631164	0.999845	#N/A
XLOC_000969	19.3258	-0.0635914	0.400712	-0.158696	0.873908	0.999845	#N/A
XLOC_000970	8.59929	0.00189701	0.312574	0.00606899	0.995158	0.999845	#N/A
XLOC_000976	45.6045	-0.382957	0.370797	-1.03279	0.3017	0.999845	#N/A
XLOC_000978	218.979	-0.359064	0.35594	-1.00878	0.313081	0.999845	#N/A
XLOC_000984	4.07411	0.393265	0.375385	1.04763	0.294808	0.999845	#N/A
XLOC_000986	658.538	0.120912	0.253286	0.477372	0.633097	0.999845	#N/A
XLOC_000987	113.406	0.540699	0.325471	1.66128	0.0966569	0.999845	#N/A
XLOC_000990	12337.5	-0.264904	0.225373	-1.1754	0.239835	0.999845	#N/A
XLOC_000991	1166.83	0.0822039	0.267788	0.306973	0.758864	0.999845	#N/A
XLOC_000992	154.889	0.349861	0.398725	0.877448	0.380243	0.999845	#N/A
XLOC_000995	1946.8	-0.209453	0.287311	-0.729013	0.465994	0.999845	#N/A
XLOC_000996	7979.1	-0.428862	0.255336	-1.6796	0.0930359	0.999845	#N/A
XLOC_000997	178.83	-0.0757549	0.292329	-0.259143	0.795525	0.999845	#N/A
XLOC_000998	9.85306	0.803291	0.385447	2.08405	0.0371558	0.999845	#N/A
XLOC_000999	6.47818	-0.414844	0.351682	-1.1796	0.238161	0.999845	#N/A
XLOC_001000	108.263	0.0734645	0.36387	0.201898	0.839997	0.999845	#N/A
XLOC_001002	133.313	-0.215015	0.337532	-0.637021	0.524111	0.999845	#N/A
XLOC_001012	58.5753	0.67699	0.397516	1.70305	0.0885582	0.999845	PREDICTED: uncharacterized protein LOC105443082
XLOC_001013	8942.7	0.108826	0.194054	0.5608	0.574934	0.999845	Adenylyl cyclase-associated 1
XLOC_001014	2683.74	0.362862	0.329742	1.10044	0.27114	0.999845	#N/A
XLOC_001015	10.1961	0.316171	0.403018	0.784509	0.432742	0.999845	#N/A
XLOC_001016	1640.37	-0.0599716	0.176598	-0.339595	0.734162	0.999845	#N/A
XLOC_001017	522.662	0.672548	0.381118	1.76467	0.077619	0.999845	#N/A
XLOC_001018	170.093	0.286235	0.315656	0.906794	0.364516	0.999845	#N/A
XLOC_001020	197.168	-0.167125	0.33841	-0.493854	0.621409	0.999845	#N/A
XLOC_001021	582.051	-0.615791	0.401412	-1.53406	0.125015	0.999845	#N/A
XLOC_001023	324.023	0.552772	0.259277	2.13198	0.0330089	0.999845	#N/A
XLOC_001024	13.4049	0.684773	0.400479	1.70988	0.0872876	0.999845	PREDICTED: uncharacterized protein LOC575072
XLOC_001025	2110.63	-0.119548	0.227326	-0.525885	0.598968	0.999845	#N/A
XLOC_001026	700.495	0.168378	0.212823	0.791161	0.42885	0.999845	#N/A
XLOC_001027	241.81	-0.222077	0.360178	-0.616574	0.537516	0.999845	#N/A
XLOC_001028	71.3376	0.342373	0.335951	1.01912	0.308148	0.999845	#N/A
XLOC_001029	8048.3	-0.000374758	0.206064	-0.00181865	0.998549	0.999845	#N/A
XLOC_001030	9.06396	0.488016	0.402237	1.21325	0.225033	0.999845	#N/A
XLOC_001031	9.65259	0.22299	0.403975	0.55199	0.580955	0.999845	#N/A
XLOC_001032	4.8931	0.520057	0.382962	1.35798	0.174469	0.999845	#N/A
XLOC_001033	4.08032	0.153673	0.325254	0.472471	0.636591	0.999845	#N/A
XLOC_001034	5.23337	0.244104	0.386456	0.631647	0.527617	0.999845	#N/A
XLOC_001035	4.69396	-0.393482	0.367164	-1.07168	0.283863	0.999845	#N/A
XLOC_001037	24.5472	0.204232	0.402655	0.507214	0.612004	0.999845	#N/A
XLOC_001041	43.5775	0.214593	0.351224	0.610986	0.541209	0.999845	---NA---
XLOC_001042	27.2429	0.0451848	0.361345	0.125046	0.900487	0.999845	---NA---
XLOC_001043	35.7967	0.0915673	0.400882	0.228415	0.819324	0.999845	#N/A
XLOC_001044	397.853	0.417317	0.267756	1.55857	0.119098	0.999845	#N/A
XLOC_001046	63.8334	-0.226698	0.382695	-0.592371	0.553602	0.999845	#N/A
XLOC_001048	194.916	-0.257333	0.396206	-0.649494	0.516019	0.999845	---NA---
XLOC_001054	3613.79	-0.410634	0.363071	-1.131	0.258054	0.999845	#N/A
XLOC_001055	13683.3	-0.593188	0.367519	-1.61403	0.10652	0.999845	#N/A
XLOC_001056	27.5754	-0.276699	0.378122	-0.731771	0.464308	0.999845	#N/A
XLOC_001057	5178.17	-0.0871455	0.403292	-0.216085	0.828921	0.999845	#N/A
XLOC_001058	2282.22	-0.042057	0.233356	-0.180226	0.856975	0.999845	#N/A
XLOC_001059	602.785	-0.0575099	0.302605	-0.19005	0.84927	0.999845	#N/A
XLOC_001060	40.2391	-0.458965	0.404519	-1.13459	0.256545	0.999845	#N/A
XLOC_001062	728.819	0.243295	0.226402	1.07462	0.282546	0.999845	growth hormone-regulated TBC 1-A
XLOC_001063	388.928	0.319629	0.224027	1.42674	0.153654	0.999845	#N/A
XLOC_001064	790.66	-0.063718	0.230884	-0.275974	0.782568	0.999845	#N/A
XLOC_001065	30.1162	0.091212	0.393349	0.231886	0.816627	0.999845	#N/A
XLOC_001066	6.76806	-0.107638	0.34016	-0.316434	0.751673	0.999845	#N/A
XLOC_001067	803.363	0.145001	0.264456	0.548301	0.583485	0.999845	#N/A
XLOC_001070	1169.29	-0.292032	0.197109	-1.48157	0.138454	0.999845	#N/A
XLOC_001071	364.999	-0.0384185	0.27074	-0.141902	0.887158	0.999845	#N/A
XLOC_001078	623.68	-0.0792599	0.333831	-0.237425	0.812327	0.999845	probable G- coupled receptor 112
XLOC_001079	277.304	-0.0570442	0.212994	-0.267821	0.788837	0.999845	#N/A
XLOC_001080	2825.42	0.100678	0.194587	0.517392	0.604882	0.999845	fragile X mental retardation 1
XLOC_001081	969.088	0.497229	0.231732	2.1457	0.0318965	0.999845	#N/A
XLOC_001082	2020.6	-0.209342	0.167359	-1.25085	0.210988	0.999845	#N/A
XLOC_001083	1895.89	-0.109338	0.25492	-0.428908	0.66799	0.999845	#N/A
XLOC_001084	91.5403	-0.0490913	0.364253	-0.134773	0.892792	0.999845	#N/A
XLOC_001085	12.4161	-0.17726	0.403925	-0.438845	0.660774	0.999845	#N/A
XLOC_001086	73.5264	0.00281821	0.317287	0.00888221	0.992913	0.999845	#N/A
XLOC_001087	677.583	-0.207085	0.298718	-0.693247	0.488155	0.999845	glypican 5
XLOC_001089	5.50063	0.192776	0.388835	0.495779	0.620051	0.999845	---NA---
XLOC_001090	16.8757	-0.0562565	0.399829	-0.140702	0.888106	0.999845	---NA---
XLOC_001093	6.35099	0.306389	0.380033	0.806215	0.420119	0.999845	#N/A
XLOC_001094	8.76377	0.101068	0.371863	0.271789	0.785784	0.999845	#N/A
XLOC_001095	6.59224	0.305726	0.370797	0.82451	0.40965	0.999845	#N/A
XLOC_001096	15.524	-0.412314	0.404378	-1.01963	0.307906	0.999845	#N/A
XLOC_001097	121.223	-0.669047	0.36637	-1.82615	0.0678275	0.999845	#N/A
XLOC_001098	3.25069	-0.119634	0.275858	-0.433678	0.664522	0.999845	#N/A
XLOC_001099	5.03927	-0.154494	0.353455	-0.437096	0.662042	0.999845	#N/A
XLOC_001100	3.84825	-0.209598	0.365601	-0.573298	0.566443	0.999845	#N/A
XLOC_001104	3.27147	-0.0860096	0.198461	-0.433383	0.664737	0.999845	#N/A
XLOC_001105	203.995	0.283755	0.398502	0.712053	0.476432	0.999845	#N/A
XLOC_001107	38.7378	-0.454399	0.371237	-1.22401	0.220947	0.999845	#N/A
XLOC_001108	5.0575	-0.105343	0.24727	-0.426024	0.67009	0.999845	#N/A
XLOC_001110	603.749	-0.527008	0.395021	-1.33413	0.182162	0.999845	#N/A
XLOC_001113	71.7602	0.371077	0.280146	1.32458	0.185309	0.999845	#N/A
XLOC_001114	320.992	0.0315028	0.322327	0.0977356	0.922142	0.999845	#N/A
XLOC_001115	1660.51	-0.112087	0.197331	-0.568014	0.570025	0.999845	#N/A
XLOC_001116	3514.41	0.0708271	0.182406	0.388293	0.697799	0.999845	#N/A
XLOC_001120	1045.62	0.0850634	0.196035	0.433919	0.664347	0.999845	#N/A
XLOC_001122	42.7334	-0.849037	0.39777	-2.13449	0.0328026	0.999845	#N/A
XLOC_001123	351.509	-0.598436	0.390146	-1.53388	0.12506	0.999845	#N/A
XLOC_001124	21.8889	0.0844648	0.386108	0.218759	0.826838	0.999845	#N/A
XLOC_001125	103.749	-0.486531	0.284919	-1.70761	0.087708	0.999845	#N/A
XLOC_001126	421.758	-0.0143446	0.241835	-0.0593159	0.9527	0.999845	#N/A
XLOC_001127	11.9385	-0.235813	0.40081	-0.588342	0.556303	0.999845	#N/A
XLOC_001131	3.91879	0.346807	0.378787	0.915573	0.359891	0.999845	#N/A
XLOC_001132	598.021	-0.0300725	0.222953	-0.134882	0.892705	0.999845	#N/A
XLOC_001135	134.66	0.590405	0.311057	1.89806	0.0576877	0.999845	#N/A
XLOC_001136	1021.24	-0.00687045	0.175134	-0.0392298	0.968707	0.999845	#N/A
XLOC_001137	1363.44	-0.181909	0.277862	-0.654671	0.512679	0.999845	receptor expression-enhancing 2 isoform X2
XLOC_001138	13.1473	0.209695	0.394997	0.530879	0.595503	0.999845	#N/A
XLOC_001139	1569.1	-0.114901	0.209615	-0.548151	0.583588	0.999845	#N/A
XLOC_001140	1960.98	0.0118497	0.259922	0.0455893	0.963638	0.999845	#N/A
XLOC_001141	163.646	-0.335822	0.347577	-0.966178	0.333955	0.999845	#N/A
XLOC_001142	948.592	-0.0206438	0.264818	-0.0779545	0.937864	0.999845	#N/A
XLOC_001143	761.431	0.157423	0.331728	0.474555	0.635104	0.999845	#N/A
XLOC_001144	107.211	-0.278832	0.313577	-0.889198	0.373896	0.999845	#N/A
XLOC_001145	24.4641	0.152403	0.403883	0.377343	0.705918	0.999845	#N/A
XLOC_001146	9.88029	-0.196963	0.39343	-0.50063	0.616632	0.999845	#N/A
XLOC_001148	16.1456	0.297051	0.404376	0.73459	0.462589	0.999845	#N/A
XLOC_001149	599.885	-0.222195	0.34633	-0.641571	0.521152	0.999845	#N/A
XLOC_001150	23.3632	0.161085	0.402481	0.40023	0.688987	0.999845	#N/A
XLOC_001152	4.37495	-0.313015	0.354361	-0.88332	0.377063	0.999845	#N/A
XLOC_001153	4.6734	0.101074	0.389549	0.259465	0.795277	0.999845	#N/A
XLOC_001155	6.13286	0.104936	0.365426	0.287162	0.773989	0.999845	#N/A
XLOC_001156	13.5654	0.033598	0.393824	0.0853123	0.932013	0.999845	#N/A
XLOC_001157	7.88226	0.0458719	0.385779	0.118907	0.905349	0.999845	#N/A
XLOC_001159	5.18741	-0.0323503	0.397438	-0.081397	0.935126	0.999845	#N/A
XLOC_001162	12.9089	0.177984	0.402022	0.442723	0.657966	0.999845	#N/A
XLOC_001163	62.8599	0.346156	0.297222	1.16464	0.244165	0.999845	#N/A
XLOC_001164	18.1855	0.400871	0.40392	0.992453	0.320977	0.999845	#N/A
XLOC_001165	4.22031	-0.544943	0.377839	-1.44226	0.149229	0.999845	#N/A
XLOC_001166	249.932	-0.576204	0.404443	-1.42469	0.154248	0.999845	#N/A
XLOC_001170	5.14015	-0.146771	0.363855	-0.403379	0.686669	0.999845	#N/A
XLOC_001171	3.17593	-0.344549	0.29597	-1.16413	0.24437	0.999845	#N/A
XLOC_001172	24.7831	-0.867874	0.395498	-2.19438	0.0282079	0.999845	#N/A
XLOC_001175	3.82593	-0.0918829	0.350986	-0.261785	0.793487	0.999845	#N/A
XLOC_001181	557.769	-0.052286	0.231527	-0.225831	0.821333	0.999845	#N/A
XLOC_001182	471.886	0.250265	0.33047	0.757302	0.448869	0.999845	---NA---
XLOC_001184	1581.67	0.387924	0.24182	1.60419	0.108673	0.999845	---NA---
XLOC_001185	997.735	-0.387638	0.306212	-1.26591	0.205545	0.999845	#N/A
XLOC_001187	2175.75	0.122339	0.216889	0.564062	0.572712	0.999845	#N/A
XLOC_001188	27.7596	-0.0403794	0.368346	-0.109624	0.912708	0.999845	#N/A
XLOC_001192	1345.04	0.675085	0.343765	1.9638	0.0495536	0.999845	#N/A
XLOC_001193	1166.53	-0.0665424	0.192822	-0.345098	0.730021	0.999845	#N/A
XLOC_001194	886.606	-0.213506	0.196536	-1.08635	0.277325	0.999845	#N/A
XLOC_001195	19.3713	0.175865	0.398925	0.440847	0.659324	0.999845	#N/A
XLOC_001196	21.2743	-0.217863	0.388259	-0.561127	0.574711	0.999845	---NA---
XLOC_001197	249.225	0.396559	0.332495	1.19268	0.232997	0.999845	membrane guanylyl cyclase
XLOC_001198	584.044	0.0619886	0.291357	0.212758	0.831516	0.999845	#N/A
XLOC_001199	755.867	0.00183388	0.191301	0.00958636	0.992351	0.999845	#N/A
XLOC_001200	72.2374	0.326649	0.384522	0.849494	0.395607	0.999845	#N/A
XLOC_001201	115.496	0.347368	0.26312	1.32019	0.186771	0.999845	#N/A
XLOC_001204	168.404	0.331048	0.325671	1.01651	0.309386	0.999845	#N/A
XLOC_001206	1263.74	-0.0949983	0.182132	-0.52159	0.601956	0.999845	#N/A
XLOC_001207	1758.94	0.00668218	0.184972	0.0361254	0.971182	0.999845	UBX domain-containing 4
XLOC_001210	1956.35	-0.342471	0.242381	-1.41294	0.157672	0.999845	#N/A
XLOC_001211	169.433	0.0132047	0.277047	0.0476622	0.961985	0.999845	#N/A
XLOC_001212	629.239	0.083888	0.245565	0.341612	0.732643	0.999845	#N/A
XLOC_001216	4542.75	0.331171	0.26849	1.23346	0.217405	0.999845	---NA---
XLOC_001217	1234.04	-0.087095	0.203052	-0.42893	0.667974	0.999845	#N/A
XLOC_001218	706.79	0.218502	0.204015	1.07101	0.284163	0.999845	#N/A
XLOC_001224	128.994	-0.0757216	0.394191	-0.192094	0.847669	0.999845	#N/A
XLOC_001225	259.402	0.321356	0.320078	1.00399	0.315383	0.999845	#N/A
XLOC_001226	563.059	0.0145382	0.225015	0.0646098	0.948485	0.999845	#N/A
XLOC_001227	76.4949	0.162837	0.331654	0.490985	0.623437	0.999845	#N/A
XLOC_001228	191.677	0.366872	0.312562	1.17376	0.240492	0.999845	#N/A
XLOC_001230	4.10476	-0.193573	0.369205	-0.524296	0.600073	0.999845	#N/A
XLOC_001231	3.9259	-0.117163	0.291589	-0.401811	0.687823	0.999845	#N/A
XLOC_001232	33.4074	0.484599	0.367099	1.32008	0.186809	0.999845	#N/A
XLOC_001234	3.77932	-0.363944	0.323837	-1.12385	0.261077	0.999845	#N/A
XLOC_001236	4.65807	0.306545	0.380915	0.804759	0.420959	0.999845	---NA---
XLOC_001237	5.6658	0.483378	0.376981	1.28223	0.199761	0.999845	#N/A
XLOC_001242	4.76683	-0.0366421	0.319136	-0.114817	0.908591	0.999845	#N/A
XLOC_001243	14.7186	0.0621491	0.403717	0.153942	0.877655	0.999845	deoxynucleoside triphosphate triphosphohydrolase SAMHD1-like
XLOC_001249	3.32118	-0.0238989	0.363363	-0.0657715	0.94756	0.999845	#N/A
XLOC_001250	16.5481	0.0165343	0.404022	0.0409243	0.967356	0.999845	#N/A
XLOC_001251	5.955	-0.57779	0.33752	-1.71187	0.0869213	0.999845	#N/A
XLOC_001253	1509.35	0.0279078	0.387173	0.072081	0.942537	0.999845	#N/A
XLOC_001254	682.165	0.205086	0.263553	0.778161	0.436474	0.999845	#N/A
XLOC_001255	10924.3	-0.0728492	0.246736	-0.295252	0.767801	0.999845	---NA---
XLOC_001256	973.206	0.235927	0.230705	1.02263	0.30648	0.999845	#N/A
XLOC_001257	512.937	-0.0876727	0.198785	-0.441043	0.659182	0.999845	#N/A
XLOC_001258	196.095	0.0837578	0.331158	0.252924	0.800327	0.999845	laminin subunit alpha-2
XLOC_001259	106.726	0.0545235	0.321732	0.169468	0.865428	0.999845	#N/A
XLOC_001260	174.611	-0.0314592	0.370957	-0.0848056	0.932416	0.999845	#N/A
XLOC_001261	480.622	-0.129059	0.217958	-0.592128	0.553765	0.999845	#N/A
XLOC_001262	607.034	-0.102633	0.263585	-0.389372	0.697001	0.999845	#N/A
XLOC_001264	2495.92	0.00119345	0.332543	0.00358886	0.997137	0.999845	Macrophage mannose receptor partial
XLOC_001265	776.672	-0.198271	0.232558	-0.852568	0.393899	0.999845	membrane progestin receptor beta
XLOC_001266	379.394	0.144808	0.28638	0.505649	0.613103	0.999845	#N/A
XLOC_001267	1164.04	0.0665666	0.267245	0.249084	0.803296	0.999845	#N/A
XLOC_001268	15.2266	-0.267446	0.396248	-0.674946	0.49971	0.999845	gamma-aminobutyric acid type B receptor subunit 2-like
XLOC_001270	3.93306	-0.126417	0.388041	-0.325784	0.744588	0.999845	regulating synaptic membrane exocytosis 2-like
XLOC_001271	4.63008	0.0280722	0.368063	0.0762701	0.939204	0.999845	#N/A
XLOC_001272	90.6331	-0.0378194	0.398233	-0.0949681	0.92434	0.999845	#N/A
XLOC_001273	58.9491	0.330505	0.325184	1.01636	0.309456	0.999845	#N/A
XLOC_001274	2299.68	-0.0244544	0.381119	-0.0641647	0.948839	0.999845	f-box only 32
XLOC_001275	14268	-0.492914	0.270092	-1.82499	0.0680029	0.999845	#N/A
XLOC_001276	676.469	-0.131667	0.196139	-0.671296	0.502032	0.999845	#N/A
XLOC_001277	44.3967	0.197766	0.362624	0.545375	0.585495	0.999845	#N/A
XLOC_001278	319.63	-0.155357	0.263372	-0.589878	0.555273	0.999845	#N/A
XLOC_001279	1205.89	-0.0200104	0.240927	-0.0830559	0.933807	0.999845	#N/A
XLOC_001280	577.7	0.0543056	0.285289	0.190353	0.849033	0.999845	#N/A
XLOC_001282	233.208	0.30232	0.245234	1.23278	0.217657	0.999845	#N/A
XLOC_001283	6824.35	-0.194955	0.235957	-0.826229	0.408674	0.999845	#N/A
XLOC_001284	733.18	-0.473627	0.248803	-1.90362	0.0569595	0.999845	#N/A
XLOC_001285	11.192	-0.6575	0.392857	-1.67364	0.0942021	0.999845	#N/A
XLOC_001286	360.913	-0.0898316	0.350468	-0.256319	0.797705	0.999845	#N/A
XLOC_001287	5.08419	-0.02303	0.384144	-0.0599515	0.952194	0.999845	#N/A
XLOC_001288	49.9674	-0.326813	0.378477	-0.863495	0.387865	0.999845	lipopolysaccharide-induced tumor necrosis factor-alpha factor
XLOC_001290	6.98054	-0.440725	0.355327	-1.24034	0.21485	0.999845	#N/A
XLOC_001291	149.638	-0.272843	0.360873	-0.756065	0.449611	0.999845	#N/A
XLOC_001292	5.40649	0.0130839	0.389221	0.0336155	0.973184	0.999845	#N/A
XLOC_001293	786.719	-0.253354	0.340075	-0.744994	0.456276	0.999845	#N/A
XLOC_001294	1230.25	0.181063	0.224357	0.807029	0.41965	0.999845	---NA---
XLOC_001295	155.9	0.12726	0.327929	0.388072	0.697963	0.999845	exonuclease 3 -5 domain-containing 1-like
XLOC_001296	50050.2	-0.120942	0.155709	-0.776722	0.437323	0.999845	melanotransferrin 2
XLOC_001297	989.414	0.029785	0.296894	0.100322	0.920089	0.999845	#N/A
XLOC_001298	322.301	0.0349308	0.280877	0.124363	0.901028	0.999845	#N/A
XLOC_001299	29.5583	0.0788864	0.391424	0.201537	0.840279	0.999845	#N/A
XLOC_001300	212.552	-0.0161897	0.227939	-0.0710263	0.943377	0.999845	#N/A
XLOC_001301	825.264	0.342772	0.274352	1.24939	0.211523	0.999845	#N/A
XLOC_001305	270.652	-0.472665	0.24029	-1.96706	0.0491761	0.999845	#N/A
XLOC_001306	178.569	0.130564	0.227624	0.573596	0.566241	0.999845	#N/A
XLOC_001307	93.6733	0.116469	0.297909	0.390955	0.69583	0.999845	#N/A
XLOC_001308	10659.9	-0.0547758	0.282717	-0.193748	0.846373	0.999845	#N/A
XLOC_001309	1009.09	-0.0470113	0.335055	-0.140309	0.888416	0.999845	#N/A
XLOC_001311	22.9814	-0.0139402	0.399251	-0.0349159	0.972147	0.999845	#N/A
XLOC_001312	1113.52	-0.0390203	0.27442	-0.142192	0.886928	0.999845	#N/A
XLOC_001316	3.55074	0.0021397	0.324144	0.00660108	0.994733	0.999845	#N/A
XLOC_001317	360.075	0.0601967	0.217237	0.277101	0.781702	0.999845	#N/A
XLOC_001318	187.017	-0.178221	0.395657	-0.450444	0.652391	0.999845	uncharacterized threonine-rich GPI-anchored glyco -like
XLOC_001319	7.86562	-0.239029	0.40284	-0.593359	0.552941	0.999845	---NA---
XLOC_001320	651.042	0.173339	0.241668	0.717261	0.473213	0.999845	#N/A
XLOC_001321	539.22	0.136775	0.215739	0.633984	0.526091	0.999845	#N/A
XLOC_001324	5440.09	-0.264983	0.215563	-1.22926	0.218974	0.999845	#N/A
XLOC_001325	206.829	0.393339	0.395113	0.995509	0.319489	0.999845	#N/A
XLOC_001326	1648.25	-0.0383356	0.366021	-0.104736	0.916585	0.999845	beta-1,4-galactosyltransferase 2-like
XLOC_001327	304.923	0.0362053	0.283098	0.12789	0.898236	0.999845	#N/A
XLOC_001328	406.39	-0.328347	0.340456	-0.964435	0.334828	0.999845	UDP-glucose 4-epimerase isoform X1
XLOC_001329	247.125	0.118921	0.335895	0.354043	0.723307	0.999845	#N/A
XLOC_001330	199.332	0.194978	0.380108	0.512955	0.607983	0.999845	#N/A
XLOC_001331	7.29183	-0.306562	0.357775	-0.856857	0.391524	0.999845	#N/A
XLOC_001333	651.04	-0.163855	0.201659	-0.812535	0.416484	0.999845	#N/A
XLOC_001334	194.306	0.214693	0.301238	0.712703	0.47603	0.999845	#N/A
XLOC_001335	94.0779	-0.590785	0.342231	-1.72627	0.0842983	0.999845	#N/A
XLOC_001336	251.623	-0.281817	0.370719	-0.76019	0.447141	0.999845	#N/A
XLOC_001337	79.8146	0.192929	0.29469	0.654683	0.512672	0.999845	#N/A
XLOC_001338	286.456	0.20113	0.352779	0.570132	0.568588	0.999845	#N/A
XLOC_001339	386.17	0.286449	0.215791	1.32744	0.184363	0.999845	#N/A
XLOC_001340	212.497	-0.112725	0.293603	-0.383935	0.701027	0.999845	#N/A
XLOC_001341	21.4261	-0.559032	0.39298	-1.42255	0.154867	0.999845	#N/A
XLOC_001342	835.828	-0.118854	0.255303	-0.465541	0.641544	0.999845	---NA---
XLOC_001343	41.666	-0.50482	0.356719	-1.41518	0.157017	0.999845	#N/A
XLOC_001344	2655.27	-0.332172	0.351519	-0.944963	0.344678	0.999845	#N/A
XLOC_001347	3249.33	0.123961	0.166925	0.742614	0.457715	0.999845	#N/A
XLOC_001349	94.4858	0.513041	0.372666	1.37668	0.168611	0.999845	#N/A
XLOC_001356	28.8885	0.481776	0.383389	1.25662	0.20889	0.999845	transcription factor AP-2-alpha isoform X2
XLOC_001359	274.847	-0.443453	0.210013	-2.11154	0.0347256	0.999845	#N/A
XLOC_001360	55.4774	0.128012	0.316128	0.404937	0.685524	0.999845	#N/A
XLOC_001361	860.632	-0.571896	0.353287	-1.61879	0.105493	0.999845	#N/A
XLOC_001363	586.911	-0.10599	0.338133	-0.313457	0.753933	0.999845	#N/A
XLOC_001364	212.142	0.15263	0.281211	0.54276	0.587295	0.999845	#N/A
XLOC_001365	311.903	-0.106568	0.243416	-0.437802	0.66153	0.999845	#N/A
XLOC_001368	13.1901	-0.0864768	0.401048	-0.215627	0.829278	0.999845	---NA---
XLOC_001371	645.994	-0.569917	0.363597	-1.56744	0.117011	0.999845	#N/A
XLOC_001372	61.8822	-0.127157	0.320555	-0.396677	0.691605	0.999845	#N/A
XLOC_001373	99.412	0.275598	0.339424	0.811957	0.416817	0.999845	#N/A
XLOC_001374	15.1263	0.311503	0.40023	0.778308	0.436387	0.999845	#N/A
XLOC_001375	165.135	0.0809294	0.286323	0.28265	0.777445	0.999845	#N/A
XLOC_001376	174.877	-0.167435	0.245976	-0.680698	0.496063	0.999845	#N/A
XLOC_001377	333.076	-0.0788701	0.232352	-0.339443	0.734276	0.999845	#N/A
XLOC_001380	27.4177	-0.163236	0.393323	-0.415018	0.678129	0.999845	#N/A
XLOC_001381	1787.1	0.00291636	0.259547	0.0112364	0.991035	0.999845	A-kinase anchor 7 isoform gamma-like isoform X1
XLOC_001382	96.4654	-0.333806	0.299983	-1.11275	0.265815	0.999845	#N/A
XLOC_001383	58.3955	-0.0755845	0.235793	-0.320554	0.748548	0.999845	#N/A
XLOC_001384	480.655	-0.133826	0.264238	-0.506459	0.612535	0.999845	#N/A
XLOC_001385	64.7257	-0.0146524	0.34228	-0.0428082	0.965854	0.999845	#N/A
XLOC_001386	6.85182	0.28429	0.400135	0.710485	0.477404	0.999845	#N/A
XLOC_001387	240.601	0.0603435	0.251286	0.240138	0.810223	0.999845	#N/A
XLOC_001388	1118.48	0.235085	0.263622	0.89175	0.372527	0.999845	collagen alpha-1(XX) chain
XLOC_001389	2344.35	0.139934	0.334413	0.418447	0.67562	0.999845	tubulointerstitial nephritis antigen-like
XLOC_001390	52.8364	-0.0744353	0.387044	-0.192317	0.847494	0.999845	#N/A
XLOC_001391	92.2824	-0.209933	0.37544	-0.559163	0.57605	0.999845	#N/A
XLOC_001394	14.9854	0.307003	0.400911	0.765764	0.443816	0.999845	#N/A
XLOC_001397	11362	0.080018	0.216149	0.370198	0.711235	0.999845	#N/A
XLOC_001398	932.112	0.0170814	0.364055	0.0469198	0.962577	0.999845	#N/A
XLOC_001399	27.3204	0.564604	0.373152	1.51307	0.130263	0.999845	#N/A
XLOC_001400	258.383	0.0311312	0.32279	0.0964442	0.923168	0.999845	nucleolar 4-like isoform X2
XLOC_001401	5.84499	0.217108	0.37352	0.581248	0.561073	0.999845	#N/A
XLOC_001402	770.891	-0.105363	0.257331	-0.409447	0.682211	0.999845	#N/A
XLOC_001403	439.004	-0.0563162	0.25454	-0.221247	0.8249	0.999845	#N/A
XLOC_001405	126.108	-0.407007	0.265638	-1.53219	0.125476	0.999845	filamentous growth regulator 23
XLOC_001406	3012.58	-0.249017	0.168735	-1.47579	0.140001	0.999845	#N/A
XLOC_001407	181.471	0.226626	0.374648	0.604904	0.545243	0.999845	octopamine receptor 1
XLOC_001408	450.217	0.204044	0.263887	0.773227	0.439388	0.999845	exonuclease 3 -5 domain-containing 1-like
XLOC_001409	1336.96	-0.495167	0.305556	-1.62054	0.105115	0.999845	exonuclease 3 -5 domain-containing 1-like
XLOC_001410	163.277	-0.875378	0.40417	-2.16586	0.0303215	0.999845	#N/A
XLOC_001411	39.9542	-0.539529	0.367403	-1.46849	0.141971	0.999845	#N/A
XLOC_001412	389.918	-0.135661	0.214092	-0.633656	0.526305	0.999845	#N/A
XLOC_001413	1748.17	-0.0283302	0.360126	-0.0786676	0.937297	0.999845	#N/A
XLOC_001414	823.26	0.0363509	0.305345	0.119048	0.905237	0.999845	#N/A
XLOC_001415	26034.8	-0.344204	0.252125	-1.36521	0.172186	0.999845	#N/A
XLOC_001416	2680.44	-0.00741242	0.286366	-0.0258844	0.97935	0.999845	#N/A
XLOC_001417	4620.06	0.153607	0.357305	0.429905	0.667265	0.999845	#N/A
XLOC_001418	9.22948	-0.438672	0.321802	-1.36317	0.172828	0.999845	#N/A
XLOC_001419	327.891	-0.699389	0.34923	-2.00266	0.0452136	0.999845	#N/A
XLOC_001421	96.6243	-0.423858	0.396746	-1.06834	0.285369	0.999845	#N/A
XLOC_001422	206.96	-0.0982378	0.276155	-0.355734	0.72204	0.999845	#N/A
XLOC_001423	558.067	0.0936587	0.278043	0.336849	0.736231	0.999845	#N/A
XLOC_001424	93.1799	0.0909455	0.330333	0.275315	0.783075	0.999845	#N/A
XLOC_001425	54.9499	0.0550819	0.34748	0.158518	0.874049	0.999845	#N/A
XLOC_001428	442.155	0.150817	0.232572	0.648476	0.516677	0.999845	#N/A
XLOC_001429	3059.79	0.026647	0.259429	0.102714	0.91819	0.999845	---NA---
XLOC_001431	1201.09	-0.170629	0.194811	-0.875869	0.381101	0.999845	#N/A
XLOC_001432	164.499	0.0945632	0.236186	0.400377	0.688879	0.999845	short-chain dehydrogenease reductase
XLOC_001433	1124.77	-0.422736	0.241898	-1.74758	0.0805369	0.999845	#N/A
XLOC_001434	4619.82	-0.194326	0.266979	-0.72787	0.466693	0.999845	#N/A
XLOC_001436	31.7672	0.27209	0.396742	0.68581	0.492833	0.999845	turtle homolog A isoform X1
XLOC_001437	516.37	0.169577	0.280738	0.604039	0.545818	0.999845	#N/A
XLOC_001438	6279.47	-0.337465	0.23493	-1.43645	0.150875	0.999845	#N/A
XLOC_001439	245.917	0.417221	0.321594	1.29735	0.19451	0.999845	#N/A
XLOC_001440	230.599	0.137756	0.264982	0.519869	0.603155	0.999845	potassium voltage-gated channel subfamily B member 2
XLOC_001441	3.57003	0.0485309	0.380204	0.127644	0.89843	0.999845	#N/A
XLOC_001442	107.908	0.220268	0.365932	0.601937	0.547216	0.999845	#N/A
XLOC_001443	488.533	0.205779	0.262658	0.783448	0.433364	0.999845	#N/A
XLOC_001445	601.311	0.215018	0.399565	0.53813	0.590488	0.999845	#N/A
XLOC_001447	2653.47	-0.0220662	0.239455	-0.0921519	0.926577	0.999845	#N/A
[truncated: 29,293 more rows]

## Sheet: S1d. Allm vs. Allf
ID	baseMean	log2FoldChange	lfcSE	stat	pvalue	padj	annotation
[truncated: 32,549 more rows]
